# Supplementary material for: Bayesian reconstruction of transmission within outbreaks using genomic variants
Source: PLoS Comput Biol. 2018 Apr 18;14(4):e1006117. doi: 10.1371/journal.pcbi.1006117 (PMC5927459; doi:10.1371/journal.pcbi.1006117)
Supplement: S1 Data — (ZIP) [file pcbi.1006117.s002.zip]

Archive with 4 entries (3 files):
- S1data/
- S1data/Ebola_analysis_seqErr.xml
- S1data/run_simulations_recombinations_SCOTTI.py
- S1data/Worby_method.R
