# Supplementary material for: Bayesian reconstruction of transmission within outbreaks using genomic variants
Source: PLoS Comput Biol. 2018 Apr 18;14(4):e1006117. doi: 10.1371/journal.pcbi.1006117 (PMC5927459; doi:10.1371/journal.pcbi.1006117)
Supplement: S1 Data — (ZIP) [file pcbi.1006117.s002.zip › S1data/Ebola_analysis_seqErr.xml]

<beast version='2.0'
 namespace='PoMo:beast.util:beast.core:beast.evolution:beast.math:beast.evolution.alignment:beast.core.parameter:beast.core.util:beast.evolution.likelihood:beast.evolution.sitemodel:beast.evolution.substitutionmodel:beast.math.distributions:beast.evolution.speciation:beast.evolution.operators'>


<alignmentPoMo spec="beast.evolution.alignment.AlignmentPoMo" id="alignment" dataTypePoMo="PoModata">

	<sequence spec="SequencePoMo" id="sNM042.1" taxon="tNM042.1" value="0-0-100-0, 100-0-0-0, 100-0-0-0, 0-0-0-100, 100-0-0-0, 100-0-0-0, 0-100-0-0, 0-0-0-100, 100-0-0-0, 0-0-0-100, 0-0-100-0, 100-0-0-0, 0-0-100-0, 0-0-100-0, 100-0-0-0, 100-0-0-0, 0-0-100-0, 100-0-0-0, 0-0-0-100, 0-0-0-100, 100-0-0-0, 100-0-0-0, 0-0-0-100, 100-0-0-0, 100-0-0-0, 0-0-0-100, 0-0-0-100, 0-0-0-100, 0-0-0-100, 0-100-0-0, 0-100-0-0, 0-0-0-100, 0-100-0-0, 0-0-0-100, 0-100-0-0, 100-0-0-0, 0-0-0-100, 0-0-0-100, 0-0-100-0, 100-0-0-0, 100-0-0-0, 100-0-0-0, 0-0-0-100, 0-0-0-100, 0-0-0-100, 100-0-0-0, 0-0-0-100, 100-0-0-0, 0-0-0-100, 0-100-0-0, 0-0-100-0, 0-0-100-0, 100-0-0-0, 100-0-0-0, 0-0-0-100, 0-0-0-100, 0-0-0-100, 100-0-0-0, 100-0-0-0, 100-0-0-0, 0-0-0-100, 0-0-0-100, 0-0-100-0, 100-0-0-0, 100-0-0-0, 100-0-0-0, 0-0-0-100, 0-0-0-100, 0-0-100-0, 0-0-0-100, 0-0-0-100, 100-0-0-0, 0-100-0-0, 0-0-0-100, 0-0-100-0, 0-0-0-100, 100-0-0-0, 100-0-0-0, 0-0-0-100, 0-100-0-0, 100-0-0-0, 0-0-0-100, 100-0-0-0, 0-100-0-0, 0-100-0-0, 0-0-0-100, 0-0-100-0, 0-0-100-0, 0-0-0-100, 0-0-0-100, 0-0-0-100, 0-0-100-0, 0-0-0-100, 0-0-0-100, 0-0-0-100, 0-100-0-0, 100-0-0-0, 0-0-100-0, 100-0-0-0, 0-0-100-0, 0-100-0-0, 0-100-0-0, 100-0-0-0, 0-0-0-100, 100-0-0-0, 0-0-0-100, 0-100-0-0, 100-0-0-0, 0-100-0-0, 0-100-0-0, 100-0-0-0, 100-0-0-0, 0-0-100-0, 100-0-0-0, 0-0-0-100, 100-0-0-0, 0-0-100-0, 100-0-0-0, 0-0-100-0, 100-0-0-0, 100-0-0-0, 0-100-0-0, 100-0-0-0, 100-0-0-0, 0-100-0-0, 0-100-0-0, 0-0-0-100, 100-0-0-0, 0-0-100-0, 0-0-100-0, 0-0-0-100, 0-100-0-0, 0-0-0-100, 0-100-0-0, 0-100-0-0, 0-0-100-0, 0-0-100-0, 100-0-0-0, 0-0-100-0, 0-0-100-0, 0-0-100-0, 0-0-100-0, 0-0-100-0, 0-100-0-0, 100-0-0-0, 100-0-0-0, 0-0-100-0, 0-0-100-0, 0-0-100-0, 0-100-0-0, 100-0-0-0, 0-0-0-100, 0-100-0-0, 100-0-0-0, 0-0-100-0, 0-0-0-100, 0-0-100-0, 0-0-0-100, 0-0-100-0, 0-100-0-0, 0-0-0-100, 0-100-0-0, 100-0-0-0, 0-0-100-0, 0-0-0-100, 0-0-0-100, 0-0-100-0, 100-0-0-0, 100-0-0-0, 100-0-0-0, 100-0-0-0, 0-0-0-100, 0-100-0-0, 0-100-0-0, 0-100-0-0, 0-0-0-100, 0-0-0-100, 0-0-100-0, 0-0-0-100, 0-100-0-0, 100-0-0-0, 100-0-0-0, 0-100-0-0, 100-0-0-0, 0-0-0-100, 0-100-0-0, 0-0-0-100, 100-0-0-0, 0-0-100-0, 0-0-100-0, 0-100-0-0, 0-100-0-0, 0-0-0-100, 0-0-0-100, 100-0-0-0, 0-0-0-100, 0-100-0-0, 100-0-0-0, 0-100-0-0, 100-0-0-0, 0-0-0-100, 0-100-0-0, 100-0-0-0, 0-100-0-0, 100-0-0-0, 100-0-0-0, 0-0-100-0, 0-0-0-100, 0-0-0-100, 0-100-0-0, 0-100-0-0, 0-0-100-0, 0-100-0-0, 0-100-0-0, 0-0-0-100, 0-0-0-100, 100-0-0-0, 100-0-0-0, 100-0-0-0, 0-100-0-0, 0-0-0-100, 0-100-0-0, 0-0-0-100, 0-0-100-0, 0-100-0-0, 100-0-0-0, 0-0-100-0, 0-0-100-0, 0-0-100-0, 0-0-0-100, 0-0-100-0, 100-0-0-0, 0-0-0-100, 0-100-0-0, 0-100-0-0, 100-0-0-0, 100-0-0-0, 0-100-0-0, 100-0-0-0, 100-0-0-0, 0-100-0-0, 0-100-0-0, 0-0-0-100, 0-0-0-100, 100-0-0-0, 100-0-0-0, 0-0-0-100, 100-0-0-0, 0-0-100-0, 0-100-0-0, 100-0-0-0, 100-0-0-0, 0-100-0-0, 100-0-0-0, 0-0-0-100, 0-0-0-100, 100-0-0-0, 0-0-0-100, 0-0-0-100, 0-0-100-0, 0-0-0-100, 0-0-0-100, 100-0-0-0, 100-0-0-0, 100-0-0-0, 0-0-100-0, 0-0-100-0, 100-0-0-0, 0-100-0-0, 100-0-0-0, 0-0-100-0, 0-100-0-0, 100-0-0-0, 0-0-0-100, 0-0-0-100, 100-0-0-0, 0-0-100-0, 0-0-0-100, 0-0-0-100, 0-100-0-0, 100-0-0-0, 0-100-0-0, 100-0-0-0, 0-0-100-0, 0-0-0-100, 0-100-0-0, 100-0-0-0, 100-0-0-0, 100-0-0-0, 0-100-0-0, 100-0-0-0, 100-0-0-0, 0-0-100-0, 0-100-0-0, 100-0-0-0, 100-0-0-0, 0-0-100-0, 100-0-0-0, 0-0-0-100, 0-0-0-100, 0-0-100-0, 100-0-0-0, 0-0-100-0, 100-0-0-0, 100-0-0-0, 0-0-0-100, 0-0-0-100, 100-0-0-0, 100-0-0-0, 0-100-0-0, 0-0-0-100, 0-0-0-100, 0-0-0-100, 0-0-100-0, 100-0-0-0, 0-0-0-100, 0-0-0-100, 0-0-0-100, 0-0-0-100, 0-0-100-0, 100-0-0-0, 100-0-0-0, 0-100-0-0, 0-100-0-0, 0-0-0-100, 0-0-100-0, 100-0-0-0, 100-0-0-0, 0-100-0-0, 100-0-0-0, 0-100-0-0, 0-100-0-0, 0-100-0-0, 100-0-0-0, 0-0-100-0, 100-0-0-0, 0-0-100-0, 0-0-100-0, 100-0-0-0, 0-100-0-0, 0-0-0-100, 0-0-100-0, 0-0-100-0, 100-0-0-0, 0-0-100-0, 100-0-0-0, 0-100-0-0, 0-0-0-100, 0-100-0-0, 100-0-0-0, 100-0-0-0, 0-100-0-0, 100-0-0-0, 100-0-0-0, 0-100-0-0, 0-100-0-0, 0-100-0-0, 0-0-0-100, 100-0-0-0, 100-0-0-0, 100-0-0-0, 0-0-100-0, 0-100-0-0, 0-100-0-0, 0-0-0-100, 0-0-100-0, 0-0-100-0, 0-0-100-0, 0-0-100-0, 0-0-0-100, 100-0-0-0, 100-0-0-0, 100-0-0-0, 100-0-0-0, 0-100-0-0, 100-0-0-0, 0-0-0-100, 0-0-0-100, 100-0-0-0, 0-0-100-0, 100-0-0-0, 100-0-0-0, 100-0-0-0, 0-0-0-100, 100-0-0-0, 0-0-100-0, 0-0-0-100, 0-0-0-100, 0-0-0-100, 100-0-0-0, 100-0-0-0, 100-0-0-0, 0-0-100-0, 100-0-0-0, 0-100-0-0, 100-0-0-0, 100-0-0-0, 100-0-0-0, 0-0-0-100, 0-0-0-100, 0-0-100-0, 0-100-0-0, 0-0-0-100, 0-100-0-0, 0-0-100-0, 0-0-100-0, 100-0-0-0, 100-0-0-0, 0-0-0-100, 0-100-0-0, 100-0-0-0, 0-100-0-0, 100-0-0-0, 100-0-0-0, 100-0-0-0, 100-0-0-0, 0-0-0-100, 0-0-0-100, 0-100-0-0, 0-100-0-0, 0-0-100-0, 100-0-0-0, 0-0-100-0, 0-0-0-100, 100-0-0-0, 0-0-0-100, 0-0-100-0, 0-0-100-0, 100-0-0-0, 0-0-0-100, 0-0-0-100, 0-100-0-0, 0-0-0-100, 0-100-0-0, 0-0-100-0, 0-0-0-100, 0-100-0-0, 0-100-0-0, 0-0-0-100, 0-100-0-0, 100-0-0-0, 0-0-100-0, 100-0-0-0, 100-0-0-0, 100-0-0-0, 0-0-100-0, 0-0-0-100, 0-100-0-0, 0-0-0-100, 0-0-100-0, 0-0-100-0, 100-0-0-0, 0-0-0-100, 0-0-100-0, 100-0-0-0, 0-100-0-0, 0-0-100-0, 0-100-0-0, 0-100-0-0, 0-0-100-0, 100-0-0-0, 0-0-100-0, 0-0-0-100, 0-100-0-0, 0-0-0-100, 0-100-0-0, 100-0-0-0, 0-100-0-0, 0-0-0-100, 0-0-100-0, 100-0-0-0, 100-0-0-0, 0-0-0-100, 0-100-0-0, 0-0-0-100, 0-0-100-0, 100-0-0-0, 0-100-0-0, 100-0-0-0, 0-0-0-100, 0-0-100-0, 0-0-100-0, 100-0-0-0, 0-0-0-100, 0-0-0-100, 100-0-0-0, 0-100-0-0, 0-100-0-0, 100-0-0-0, 0-100-0-0, 100-0-0-0, 100-0-0-0, 0-0-100-0, 100-0-0-0, 0-0-0-100, 0-100-0-0, 0-0-0-100, 0-0-0-100, 0-0-100-0, 100-0-0-0, 0-100-0-0, 100-0-0-0, 0-0-100-0, 0-100-0-0, 100-0-0-0, 0-0-100-0, 0-0-100-0, 0-0-0-100, 0-100-0-0, 0-0-0-100, 0-0-100-0, 0-0-0-100, 0-100-0-0, 0-100-0-0, 0-0-100-0, 0-0-0-100, 0-0-0-100, 0-100-0-0, 100-0-0-0, 100-0-0-0, 0-100-0-0, 100-0-0-0, 0-0-100-0, 0-0-100-0, 0-0-100-0, 0-0-100-0, 100-0-0-0, 0-0-0-100, 0-0-0-100, 0-0-100-0, 0-0-0-100, 0-0-0-100, 0-100-0-0, 0-0-100-0, 0-0-100-0, 0-100-0-0, 100-0-0-0, 100-0-0-0, 100-0-0-0, 0-0-100-0, 100-0-0-0, 0-0-100-0, 0-0-0-100, 0-100-0-0, 100-0-0-0, 0-0-0-100, 0-100-0-0, 0-100-0-0, 0-100-0-0, 100-0-0-0, 0-0-100-0, 0-0-0-100, 0-0-100-0, 0-0-0-100, 100-0-0-0, 0-0-0-100, 0-100-0-0, 100-0-0-0, 100-0-0-0, 0-0-100-0, 0-0-0-100, 100-0-0-0, 100-0-0-0, 100-0-0-0, 0-100-0-0, 100-0-0-0, 100-0-0-0, 0-0-0-100, 0-100-0-0, 0-0-0-100, 0-0-0-100, 0-0-100-0, 100-0-0-0, 0-0-100-0, 0-0-100-0, 100-0-0-0, 100-0-0-0, 100-0-0-0, 0-0-0-100, 0-0-0-100, 0-0-0-100, 0-0-100-0, 0-100-0-0, 0-100-0-0, 100-0-0-0, 100-0-0-0, 0-100-0-0, 0-0-0-100, 0-0-0-100, 100-0-0-0, 0-0-0-100, 0-100-0-0, 100-0-0-0, 0-0-0-100, 100-0-0-0, 0-100-0-0, 100-0-0-0, 0-0-100-0, 0-0-100-0, 0-100-0-0, 0-100-0-0, 0-0-0-100, 0-0-0-100, 0-0-0-100, 0-0-100-0, 100-0-0-0, 100-0-0-0, 0-0-100-0, 0-100-0-0, 0-0-0-100, 0-0-100-0, 0-0-100-0, 0-0-0-100, 0-0-100-0, 0-0-0-100, 0-0-0-100, 0-0-100-0, 100-0-0-0, 0-0-0-100, 0-0-0-100, 0-0-0-100, 0-0-0-100, 0-100-0-0, 100-0-0-0, 100-0-0-0, 0-0-100-0, 100-0-0-0, 0-0-100-0, 100-0-0-0, 0-0-100-0, 0-0-0-100, 0-0-100-0, 0-100-0-0, 0-0-100-0, 0-0-100-0, 100-0-0-0, 0-100-0-0, 100-0-0-0, 0-0-100-0, 0-0-0-100, 0-0-0-100, 0-0-0-100, 0-100-0-0, 0-100-0-0, 0-0-0-100, 0-0-0-100, 0-100-0-0, 0-0-0-100, 0-100-0-0, 100-0-0-0, 0-0-0-100, 0-0-100-0, 0-100-0-0, 0-0-0-100, 0-0-0-100, 0-0-0-100, 0-0-100-0, 0-0-0-100, 0-100-0-0, 0-0-0-100, 0-0-0-100, 0-100-0-0, 100-0-0-0, 0-0-0-100, 0-100-0-0, 100-0-0-0, 0-0-0-100, 0-0-100-0, 0-100-0-0, 0-0-100-0, 0-0-0-100, 100-0-0-0, 0-100-0-0, 0-100-0-0, 100-0-0-0, 100-0-0-0, 0-0-100-0, 0-0-100-0, 100-0-0-0, 0-0-100-0, 100-0-0-0, 0-0-0-100, 0-0-0-100, 100-0-0-0, 0-100-0-0, 100-0-0-0, 100-0-0-0, 100-0-0-0, 0-100-0-0, 0-0-0-100, 0-0-0-100, 0-0-0-100, 0-0-0-100, 0-100-0-0, 0-0-0-100, 0-0-0-100, 0-0-100-0, 0-0-100-0, 100-0-0-0, 100-0-0-0, 100-0-0-0, 0-0-100-0, 0-0-0-100, 0-0-100-0, 0-0-100-0, 0-100-0-0, 0-0-100-0, 0-100-0-0, 100-0-0-0, 0-0-100-0, 0-0-0-100, 0-100-0-0, 100-0-0-0, 100-0-0-0, 0-0-100-0, 0-0-0-100, 100-0-0-0, 0-0-0-100, 0-0-0-100, 0-0-0-100, 0-0-100-0, 0-0-100-0, 100-0-0-0, 100-0-0-0, 0-0-100-0, 0-0-100-0, 0-0-100-0, 0-100-0-0, 100-0-0-0, 0-100-0-0, 0-0-100-0, 0-0-100-0, 0-0-100-0, 0-0-0-100, 0-0-0-100, 0-100-0-0, 0-100-0-0, 0-0-100-0, 0-0-0-100, 0-0-0-100, 0-0-0-100, 0-0-0-100, 0-0-100-0, 100-0-0-0, 100-0-0-0, 0-0-100-0, 0-0-0-100, 0-100-0-0, 100-0-0-0, 100-0-0-0, 0-0-100-0, 100-0-0-0, 100-0-0-0, 0-0-100-0, 0-100-0-0, 0-0-100-0, 0-0-0-100, 0-0-100-0, 100-0-0-0, 0-0-0-100, 0-0-100-0, 0-0-100-0, 100-0-0-0, 0-0-100-0, 0-0-0-100, 0-0-100-0, 100-0-0-0, 100-0-0-0, 0-0-100-0, 0-100-0-0, 0-0-100-0, 0-100-0-0, 0-100-0-0, 0-0-0-100, 0-0-0-100, 0-0-100-0, 100-0-0-0, 0-0-100-0, 0-0-100-0, 100-0-0-0, 100-0-0-0, 0-0-0-100, 0-0-0-100, 0-0-100-0, 0-100-0-0, 0-0-0-100, 0-0-100-0, 0-100-0-0, 0-100-0-0, 100-0-0-0, 0-0-100-0, 0-100-0-0, 100-0-0-0, 0-0-100-0, 0-0-0-100, 100-0-0-0, 0-0-0-100, 0-100-0-0, 0-0-0-100, 100-0-0-0, 0-0-100-0, 0-0-0-100, 0-0-100-0, 0-0-100-0, 0-0-100-0, 100-0-0-0, 0-0-100-0, 100-0-0-0, 100-0-0-0, 100-0-0-0, 0-100-0-0, 100-0-0-0, 0-0-0-100, 0-0-0-100, 100-0-0-0, 100-0-0-0, 0-0-100-0, 100-0-0-0, 0-0-100-0, 100-0-0-0, 100-0-0-0, 0-100-0-0, 100-0-0-0, 0-100-0-0, 0-0-0-100, 0-0-0-100, 0-0-100-0, 0-100-0-0, 0-0-0-100, 0-0-100-0, 0-100-0-0, 0-100-0-0, 100-0-0-0, 0-0-0-100, 0-0-100-0, 0-100-0-0, 0-100-0-0, 0-0-100-0, 0-0-100-0, 100-0-0-0, 100-0-0-0, 0-0-100-0, 100-0-0-0, 0-0-100-0, 0-0-100-0, 100-0-0-0, 0-0-100-0, 100-0-0-0, 0-100-0-0, 0-0-100-0, 100-0-0-0, 0-100-0-0, 0-0-0-100, 0-0-100-0, 100-0-0-0, 100-0-0-0, 0-0-100-0, 0-100-0-0, 0-0-0-100, 100-0-0-0, 100-0-0-0, 0-0-0-100, 0-0-100-0, 0-100-0-0, 0-100-0-0, 0-0-100-0, 0-0-100-0, 0-0-0-100, 0-100-0-0, 100-0-0-0, 0-0-100-0, 0-0-0-100, 0-0-0-100, 0-100-0-0, 0-100-0-0, 0-0-0-100, 0-100-0-0, 0-0-0-100, 0-100-0-0, 0-100-0-0, 0-0-0-100, 0-0-0-100, 0-0-0-100, 0-0-100-0, 0-100-0-0, 100-0-0-0, 100-0-0-0, 0-0-100-0, 0-0-0-100, 0-100-0-0, 0-0-0-100, 100-0-0-0, 0-0-0-100, 0-0-0-100, 0-100-0-0, 0-100-0-0, 0-0-0-100, 0-0-0-100, 0-100-0-0, 0-100-0-0, 0-0-100-0, 100-0-0-0, 100-0-0-0, 100-0-0-0, 0-0-0-100, 0-0-0-100, 0-0-100-0, 0-0-100-0, 0-0-0-100, 100-0-0-0, 0-0-100-0, 0-0-0-100, 100-0-0-0, 0-0-100-0, 0-0-100-0, 100-0-0-0, 0-0-100-0, 100-0-0-0, 100-0-0-0, 100-0-0-0, 100-0-0-0, 0-0-100-0, 0-0-100-0, 0-100-0-0, 0-0-0-100, 0-0-0-100, 0-0-100-0, 0-100-0-0, 0-100-0-0, 0-0-0-100, 0-0-0-100, 0-0-100-0, 100-0-0-0, 0-0-100-0, 100-0-0-0, 100-0-0-0, 0-0-100-0, 0-0-100-0, 0-0-0-100, 0-0-0-100, 0-100-0-0, 100-0-0-0, 100-0-0-0, 100-0-0-0, 0-0-100-0, 0-0-100-0, 0-100-0-0, 100-0-0-0, 100-0-0-0, 100-0-0-0, 0-0-0-100, 0-0-0-100, 0-100-0-0, 100-0-0-0, 100-0-0-0, 0-0-100-0, 0-0-0-100, 100-0-0-0, 0-100-0-0, 100-0-0-0, 0-0-0-100, 0-0-100-0, 0-100-0-0, 100-0-0-0, 0-0-100-0, 100-0-0-0, 0-0-100-0, 0-100-0-0, 100-0-0-0, 100-0-0-0, 0-0-100-0, 0-0-100-0, 100-0-0-0, 0-100-0-0, 0-0-0-100, 0-0-100-0, 100-0-0-0, 0-0-0-100, 100-0-0-0, 0-100-0-0, 100-0-0-0, 100-0-0-0, 0-0-0-100, 100-0-0-0, 0-0-0-100, 0-100-0-0, 0-100-0-0, 100-0-0-0, 100-0-0-0, 0-100-0-0, 100-0-0-0, 0-0-100-0, 0-100-0-0, 0-0-0-100, 0-0-0-100, 0-0-100-0, 0-0-100-0, 0-100-0-0, 100-0-0-0, 100-0-0-0, 0-0-0-100, 0-100-0-0, 100-0-0-0, 0-0-100-0, 0-0-0-100, 100-0-0-0, 0-0-100-0, 0-0-100-0, 100-0-0-0, 0-100-0-0, 100-0-0-0, 0-100-0-0, 100-0-0-0, 0-0-0-100, 0-0-100-0, 100-0-0-0, 0-0-0-100, 0-0-100-0, 0-0-100-0, 0-0-0-100, 0-0-100-0, 100-0-0-0, 0-0-0-100, 0-0-0-100, 0-0-0-100, 0-0-0-100, 0-100-0-0, 0-100-0-0, 0-0-100-0, 0-0-0-100, 0-0-0-100, 0-0-0-100, 0-0-100-0, 100-0-0-0, 0-0-0-100, 0-0-100-0, 0-100-0-0, 0-0-100-0, 100-0-0-0, 100-0-0-0, 0-100-0-0, 100-0-0-0, 100-0-0-0, 100-0-0-0, 0-0-0-100, 0-0-0-100, 0-0-0-100, 0-0-0-100, 0-0-0-100, 0-0-0-100, 0-0-100-0, 100-0-0-0, 0-0-0-100, 0-100-0-0, 100-0-0-0, 100-0-0-0, 100-0-0-0, 0-0-0-100, 0-0-0-100, 0-0-0-100, 0-100-0-0, 0-0-0-100, 0-0-0-100, 0-100-0-0, 0-0-0-100, 100-0-0-0, 100-0-0-0, 0-0-0-100, 100-0-0-0, 0-100-0-0, 100-0-0-0, 0-100-0-0, 0-100-0-0, 100-0-0-0, 100-0-0-0, 0-0-100-0, 0-0-100-0, 0-0-100-0, 100-0-0-0, 0-0-0-100, 0-0-100-0, 0-100-0-0, 100-0-0-0, 0-100-0-0, 100-0-0-0, 0-0-0-100, 0-0-100-0, 0-0-100-0, 0-0-0-100, 0-0-0-100, 0-0-100-0, 0-100-0-0, 0-100-0-0, 0-0-100-0, 0-0-100-0, 100-0-0-0, 0-100-0-0, 100-0-0-0, 0-0-0-100, 0-0-100-0, 100-0-0-0, 0-0-0-100, 0-0-100-0, 0-100-0-0, 0-100-0-0, 100-0-0-0, 100-0-0-0, 0-100-0-0, 0-0-100-0, 100-0-0-0, 0-0-0-100, 0-0-100-0, 0-100-0-0, 0-0-0-100, 0-0-100-0, 0-0-0-100, 0-0-100-0, 100-0-0-0, 0-0-0-100, 0-0-0-100, 0-0-0-100, 0-100-0-0, 100-0-0-0, 100-0-0-0, 100-0-0-0, 0-0-0-100, 0-0-0-100, 0-100-0-0, 100-0-0-0, 0-0-100-0, 0-0-0-100, 0-0-100-0, 0-0-100-0, 0-100-0-0, 0-0-0-100, 0-100-0-0, 100-0-0-0, 100-0-0-0, 0-0-100-0, 0-100-0-0, 0-0-0-100, 0-100-0-0, 0-0-100-0, 0-0-0-100, 0-0-0-100, 0-0-0-100, 0-0-0-100, 0-0-0-100, 0-100-0-0, 100-0-0-0, 0-0-100-0, 0-0-100-0, 0-0-0-100, 0-100-0-0, 0-0-0-100, 100-0-0-0, 0-0-0-100, 0-0-0-100, 0-0-100-0, 100-0-0-0, 0-0-0-100, 0-0-0-100, 0-0-100-0, 0-0-0-100, 0-100-0-0, 100-0-0-0, 100-0-0-0, 100-0-0-0, 100-0-0-0, 0-100-0-0, 100-0-0-0, 0-0-100-0, 0-0-0-100, 100-0-0-0, 0-100-0-0, 0-0-0-100, 0-0-0-100, 0-0-100-0, 100-0-0-0, 0-0-0-100, 0-100-0-0, 100-0-0-0, 0-0-0-100, 100-0-0-0, 0-0-0-100, 0-100-0-0, 0-100-0-0, 0-0-0-100, 100-0-0-0, 0-100-0-0, 100-0-0-0, 100-0-0-0, 100-0-0-0, 100-0-0-0, 0-0-100-0, 100-0-0-0, 0-100-0-0, 100-0-0-0, 0-0-100-0, 100-0-0-0, 100-0-0-0, 0-100-0-0, 0-0-100-0, 100-0-0-0, 0-0-100-0, 0-0-100-0, 100-0-0-0, 0-0-100-0, 0-0-0-100, 0-0-0-100, 0-100-0-0, 0-0-100-0, 0-0-0-100, 0-100-0-0, 0-0-0-100, 0-100-0-0, 0-100-0-0, 100-0-0-0, 0-0-0-100, 0-100-0-0, 0-100-0-0, 0-0-0-100, 0-100-0-0, 0-0-0-100, 0-0-0-100, 0-0-100-0, 0-100-0-0, 100-0-0-0, 100-0-0-0, 0-0-100-0, 0-0-100-0, 100-0-0-0, 0-100-0-0, 0-100-0-0, 0-0-100-0, 0-100-0-0, 0-100-0-0, 100-0-0-0, 100-0-0-0, 0-0-100-0, 0-0-100-0, 0-0-0-100, 100-0-0-0, 100-0-0-0, 100-0-0-0, 100-0-0-0, 100-0-0-0, 100-0-0-0, 0-0-0-100, 0-0-100-0, 100-0-0-0, 0-0-100-0, 0-0-100-0, 0-0-0-100, 0-0-100-0, 100-0-0-0, 100-0-0-0, 0-100-0-0, 0-0-0-100, 0-100-0-0, 0-100-0-0, 0-0-0-100, 0-0-0-100, 0-100-0-0, 100-0-0-0, 100-0-0-0, 0-0-100-0, 0-0-100-0, 0-100-0-0, 0-0-0-100, 0-0-100-0, 0-100-0-0, 100-0-0-0, 0-100-0-0, 0-0-0-100, 0-100-0-0, 100-0-0-0, 0-0-100-0, 0-100-0-0, 0-0-0-100, 0-100-0-0, 0-100-0-0, 0-100-0-0, 0-0-0-100, 0-0-100-0, 0-0-100-0, 0-100-0-0, 0-100-0-0, 100-0-0-0, 100-0-0-0, 0-0-100-0, 0-100-0-0, 100-0-0-0, 0-0-0-100, 0-0-100-0, 0-0-100-0, 100-0-0-0, 0-0-100-0, 100-0-0-0, 0-0-100-0, 0-0-0-100, 100-0-0-0, 0-0-0-100, 0-0-100-0, 0-100-0-0, 0-0-0-100, 0-100-0-0, 0-100-0-0, 0-0-0-100, 0-0-0-100, 0-0-0-100, 0-100-0-0, 0-0-100-0, 0-100-0-0, 0-100-0-0, 0-100-0-0, 0-0-100-0, 100-0-0-0, 0-100-0-0, 0-0-0-100, 0-0-0-100, 0-0-0-100, 0-0-0-100, 0-0-100-0, 100-0-0-0, 100-0-0-0, 0-100-0-0, 0-100-0-0, 0-0-0-100, 0-0-0-100, 0-0-0-100, 0-100-0-0, 0-0-0-100, 0-0-100-0, 0-0-100-0, 100-0-0-0, 0-0-100-0, 0-0-0-100, 100-0-0-0, 100-0-0-0, 100-0-0-0, 0-0-0-100, 100-0-0-0, 100-0-0-0, 0-0-0-100, 0-100-0-0, 0-0-0-100, 0-0-0-100, 0-0-100-0, 100-0-0-0, 0-0-100-0, 0-100-0-0, 100-0-0-0, 0-0-0-100, 0-0-100-0, 0-0-100-0, 0-0-0-100, 0-100-0-0, 0-0-0-100, 0-0-0-100, 0-0-0-100, 0-0-0-100, 0-100-0-0, 0-100-0-0, 0-100-0-0, 0-0-0-100, 0-100-0-0, 100-0-0-0, 100-0-0-0, 0-100-0-0, 0-0-0-100, 0-0-100-0, 0-0-0-100, 0-100-0-0, 0-0-100-0, 0-0-100-0, 0-100-0-0, 100-0-0-0, 100-0-0-0, 0-0-0-100, 0-0-0-100, 0-0-100-0, 0-100-0-0, 100-0-0-0, 0-100-0-0, 0-0-0-100, 0-100-0-0, 0-0-100-0, 0-0-100-0, 100-0-0-0, 0-0-100-0, 0-0-0-100, 0-100-0-0, 0-0-100-0, 0-100-0-0, 0-100-0-0, 100-0-0-0, 0-100-0-0, 100-0-0-0, 0-0-100-0, 0-100-0-0, 0-100-0-0, 0-100-0-0, 100-0-0-0, 0-100-0-0, 0-0-100-0, 0-0-100-0, 0-0-100-0, 100-0-0-0, 0-0-100-0, 0-100-0-0, 100-0-0-0, 0-100-0-0, 0-100-0-0, 0-100-0-0, 0-0-0-100, 0-100-0-0, 0-0-100-0, 0-100-0-0, 100-0-0-0, 0-0-100-0, 0-0-100-0, 100-0-0-0, 0-0-100-0, 0-0-0-100, 100-0-0-0, 100-0-0-0, 100-0-0-0, 0-0-0-100, 0-0-100-0, 0-0-0-100, 0-0-0-100, 0-0-100-0, 0-0-100-0, 100-0-0-0, 0-0-100-0, 100-0-0-0, 100-0-0-0, 0-100-0-0, 100-0-0-0, 0-0-100-0, 0-0-0-100, 100-0-0-0, 0-0-0-100, 0-100-0-0, 100-0-0-0, 100-0-0-0, 0-100-0-0, 100-0-0-0, 0-0-100-0, 0-100-0-0, 0-0-0-100, 0-100-0-0, 100-0-0-0, 0-0-100-0, 100-0-0-0, 0-0-100-0, 100-0-0-0, 0-0-100-0, 0-0-100-0, 0-100-0-0, 100-0-0-0, 0-0-100-0, 0-100-0-0, 0-100-0-0, 100-0-0-0, 0-100-0-0, 0-0-0-100, 0-0-100-0, 100-0-0-0, 0-0-100-0, 0-0-100-0, 0-100-0-0, 0-0-0-100, 0-0-100-0, 100-0-0-0, 0-0-100-0, 100-0-0-0, 100-0-0-0, 0-0-100-0, 0-100-0-0, 100-0-0-0, 100-0-0-0, 0-100-0-0, 0-0-0-100, 0-100-0-0, 0-100-0-0, 100-0-0-0, 100-0-0-0, 0-100-0-0, 100-0-0-0, 100-0-0-0, 0-0-0-100, 100-0-0-0, 0-0-0-100, 0-0-100-0, 0-100-0-0, 0-0-100-0, 0-0-100-0, 100-0-0-0, 0-0-100-0, 0-0-0-100, 0-100-0-0, 0-0-0-100, 0-100-0-0, 0-0-100-0, 0-0-0-100, 0-0-100-0, 100-0-0-0, 100-0-0-0, 0-100-0-0, 0-0-0-100, 0-0-0-100, 0-0-100-0, 100-0-0-0, 0-100-0-0, 0-100-0-0, 100-0-0-0, 0-0-0-100, 0-100-0-0, 0-0-0-100, 0-0-0-100, 0-0-100-0, 0-0-100-0, 100-0-0-0, 0-100-0-0, 0-0-0-100, 0-0-0-100, 0-0-100-0, 100-0-0-0, 0-0-0-100, 0-0-100-0, 100-0-0-0, 0-0-0-100, 0-100-0-0, 100-0-0-0, 0-0-100-0, 0-0-100-0, 100-0-0-0, 100-0-0-0, 100-0-0-0, 100-0-0-0, 0-0-100-0, 100-0-0-0, 100-0-0-0, 100-0-0-0, 100-0-0-0, 0-0-0-100, 0-0-0-100, 0-100-0-0, 0-0-0-100, 0-0-0-100, 100-0-0-0, 0-0-0-100, 0-0-100-0, 100-0-0-0, 100-0-0-0, 0-100-0-0, 0-0-0-100, 0-0-0-100, 0-100-0-0, 0-100-0-0, 100-0-0-0, 0-0-0-100, 0-100-0-0, 100-0-0-0, 0-0-100-0, 100-0-0-0, 100-0-0-0, 100-0-0-0, 100-0-0-0, 100-0-0-0, 0-0-100-0, 100-0-0-0, 100-0-0-0, 0-100-0-0, 0-0-100-0, 100-0-0-0, 100-0-0-0, 100-0-0-0, 0-0-0-100, 0-100-0-0, 100-0-0-0, 0-0-100-0, 0-100-0-0, 0-0-0-100, 0-0-0-100, 0-100-0-0, 0-100-0-0, 100-0-0-0, 0-0-100-0, 0-100-0-0, 100-0-0-0, 100-0-0-0, 100-0-0-0, 0-100-0-0, 100-0-0-0, 100-0-0-0, 100-0-0-0, 0-100-0-0, 0-0-100-0, 0-100-0-0, 0-0-100-0, 100-0-0-0, 0-0-0-100, 0-0-100-0, 0-0-100-0, 0-0-0-100, 100-0-0-0, 100-0-0-0, 0-100-0-0, 0-0-0-100, 0-100-0-0, 0-0-0-100, 100-0-0-0, 100-0-0-0, 0-0-100-0, 100-0-0-0, 100-0-0-0, 100-0-0-0, 100-0-0-0, 0-0-100-0, 100-0-0-0, 0-0-100-0, 0-100-0-0, 0-0-100-0, 0-100-0-0, 0-100-0-0, 0-0-0-100, 0-0-100-0, 0-0-100-0, 0-100-0-0, 0-100-0-0, 100-0-0-0, 100-0-0-0, 0-0-100-0, 0-100-0-0, 0-0-0-100, 0-0-100-0, 100-0-0-0, 0-100-0-0, 100-0-0-0, 0-0-100-0, 100-0-0-0, 100-0-0-0, 0-0-100-0, 0-100-0-0, 0-0-0-100, 100-0-0-0, 0-0-0-100, 0-100-0-0, 100-0-0-0, 0-100-0-0, 0-0-0-100, 0-0-100-0, 0-100-0-0, 0-0-0-100, 0-0-100-0, 0-100-0-0, 100-0-0-0, 0-0-0-100, 0-100-0-0, 100-0-0-0, 0-100-0-0, 0-0-0-100, 0-0-100-0, 0-100-0-0, 0-100-0-0, 0-100-0-0, 100-0-0-0, 100-0-0-0, 100-0-0-0, 100-0-0-0, 0-100-0-0, 100-0-0-0, 100-0-0-0, 0-0-100-0, 0-0-0-100, 0-0-100-0, 0-0-100-0, 100-0-0-0, 0-100-0-0, 100-0-0-0, 0-0-0-100, 0-0-0-100, 100-0-0-0, 0-100-0-0, 0-0-100-0, 100-0-0-0, 0-0-0-100, 0-0-100-0, 100-0-0-0, 0-0-0-100, 0-0-100-0, 100-0-0-0, 0-0-0-100, 0-0-100-0, 100-0-0-0, 0-100-0-0, 0-0-100-0, 100-0-0-0, 0-100-0-0, 100-0-0-0, 0-0-0-100, 0-0-0-100, 0-100-0-0, 0-100-0-0, 0-100-0-0, 0-0-0-100, 0-0-0-100, 0-0-0-100, 0-100-0-0, 0-100-0-0, 100-0-0-0, 0-0-100-0, 0-0-100-0, 100-0-0-0, 0-100-0-0, 0-100-0-0, 0-100-0-0, 100-0-0-0, 0-0-0-100, 0-100-0-0, 100-0-0-0, 100-0-0-0, 0-0-0-100, 0-0-100-0, 100-0-0-0, 0-0-0-100, 0-0-100-0, 100-0-0-0, 0-100-0-0, 0-0-100-0, 100-0-0-0, 0-100-0-0, 100-0-0-0, 100-0-0-0, 0-0-0-100, 0-100-0-0, 0-100-0-0, 0-0-0-100, 0-0-100-0, 0-0-100-0, 0-100-0-0, 0-100-0-0, 100-0-0-0, 0-0-0-100, 0-100-0-0, 100-0-0-0, 100-0-0-0, 0-0-100-0, 100-0-0-0, 0-0-0-100, 0-0-100-0, 100-0-0-0, 0-0-0-100, 0-0-100-0, 100-0-0-0, 0-0-0-100, 0-100-0-0, 0-100-0-0, 0-0-100-0, 100-0-0-0, 0-100-0-0, 0-0-0-100, 0-0-100-0, 100-0-0-0, 0-100-0-0, 0-0-0-100, 0-100-0-0, 100-0-0-0, 0-100-0-0, 100-0-0-0, 0-0-100-0, 0-0-100-0, 100-0-0-0, 0-0-0-100, 100-0-0-0, 0-100-0-0, 0-0-100-0, 100-0-0-0, 0-100-0-0, 0-100-0-0, 100-0-0-0, 0-0-0-100, 0-0-0-100, 0-100-0-0, 0-100-0-0, 0-100-0-0, 0-0-100-0, 100-0-0-0, 0-0-0-100, 0-0-100-0, 0-0-0-100, 0-0-100-0, 0-0-100-0, 0-0-0-100, 100-0-0-0, 0-0-100-0, 0-0-0-100, 0-0-0-100, 0-0-100-0, 100-0-0-0, 0-100-0-0, 0-100-0-0, 0-100-0-0, 0-100-0-0, 0-0-100-0, 100-0-0-0, 0-0-0-100, 0-0-100-0, 100-0-0-0, 0-0-0-100, 0-0-100-0, 0-0-100-0, 100-0-0-0, 0-0-100-0, 0-0-100-0, 0-100-0-0, 0-0-0-100, 100-0-0-0, 0-100-0-0, 0-0-100-0, 0-0-100-0, 0-100-0-0, 0-0-100-0, 100-0-0-0, 100-0-0-0, 0-0-0-100, 100-0-0-0, 0-100-0-0, 0-100-0-0, 100-0-0-0, 100-0-0-0, 100-0-0-0, 0-0-100-0, 0-0-0-100, 0-0-0-100, 100-0-0-0, 0-100-0-0, 0-0-0-100, 0-100-0-0, 0-0-100-0, 0-0-100-0, 100-0-0-0, 100-0-0-0, 100-0-0-0, 100-0-0-0, 0-100-0-0, 0-0-100-0, 0-0-100-0, 0-100-0-0, 100-0-0-0, 0-0-0-100, 0-0-100-0, 100-0-0-0, 0-0-100-0, 0-0-0-100, 0-0-100-0, 0-100-0-0, 100-0-0-0, 0-100-0-0, 0-100-0-0, 100-0-0-0, 0-0-100-0, 100-0-0-0, 0-0-0-100, 0-0-100-0, 100-0-0-0, 0-100-0-0, 0-0-0-100, 0-0-0-100, 0-0-100-0, 0-0-100-0, 0-0-0-100, 0-100-0-0, 0-100-0-0, 0-0-0-100, 100-0-0-0, 0-0-0-100, 0-0-0-100, 0-100-0-0, 0-0-100-0, 100-0-0-0, 0-0-0-100, 0-100-0-0, 0-0-0-100, 100-0-0-0, 0-0-100-0, 100-0-0-0, 0-100-0-0, 0-0-100-0, 100-0-0-0, 0-0-100-0, 0-0-100-0, 100-0-0-0, 0-100-0-0, 0-0-100-0, 100-0-0-0, 0-100-0-0, 0-0-100-0, 100-0-0-0, 0-0-100-0, 0-0-100-0, 100-0-0-0, 0-100-0-0, 100-0-0-0, 0-100-0-0, 0-100-0-0, 100-0-0-0, 100-0-0-0, 0-0-100-0, 0-100-0-0, 0-100-0-0, 100-0-0-0, 0-0-100-0, 0-0-0-100, 0-0-100-0, 0-100-0-0, 0-100-0-0, 0-0-0-100, 100-0-0-0, 100-0-0-0, 0-100-0-0, 100-0-0-0, 0-0-100-0, 100-0-0-0, 0-0-0-100, 0-100-0-0, 0-0-100-0, 100-0-0-0, 0-100-0-0, 0-100-0-0, 100-0-0-0, 100-0-0-0, 0-0-100-0, 0-0-100-0, 0-0-100-0, 0-0-0-100, 0-0-100-0, 0-0-100-0, 100-0-0-0, 0-100-0-0, 100-0-0-0, 100-0-0-0, 0-100-0-0, 100-0-0-0, 0-0-100-0, 100-0-0-0, 100-0-0-0, 100-0-0-0, 100-0-0-0, 100-0-0-0, 0-100-0-0, 100-0-0-0, 0-0-100-0, 0-0-0-100, 0-100-0-0, 100-0-0-0, 100-0-0-0, 100-0-0-0, 100-0-0-0, 0-0-100-0, 0-0-100-0, 0-0-100-0, 0-100-0-0, 0-100-0-0, 100-0-0-0, 0-0-100-0, 0-100-0-0, 100-0-0-0, 0-0-0-100, 100-0-0-0, 0-100-0-0, 100-0-0-0, 0-0-100-0, 100-0-0-0, 0-0-100-0, 0-0-100-0, 0-0-100-0, 0-100-0-0, 100-0-0-0, 0-0-100-0, 100-0-0-0, 0-100-0-0, 100-0-0-0, 0-0-100-0, 100-0-0-0, 0-100-0-0, 100-0-0-0, 0-100-0-0, 100-0-0-0, 100-0-0-0, 0-0-0-100, 0-100-0-0, 0-100-0-0, 100-0-0-0, 0-100-0-0, 0-0-100-0, 0-100-0-0, 0-100-0-0, 100-0-0-0, 100-0-0-0, 0-100-0-0, 0-0-0-100, 0-100-0-0, 100-0-0-0, 100-0-0-0, 100-0-0-0, 100-0-0-0, 0-100-0-0, 0-0-100-0, 0-0-0-100, 0-100-0-0, 100-0-0-0, 0-100-0-0, 100-0-0-0, 0-0-100-0, 0-0-100-0, 0-100-0-0, 0-100-0-0, 0-100-0-0, 0-0-0-100, 0-100-0-0, 0-0-100-0, 0-100-0-0, 100-0-0-0, 0-0-100-0, 100-0-0-0, 100-0-0-0, 0-100-0-0, 100-0-0-0, 100-0-0-0, 0-0-0-100, 0-100-0-0, 0-100-0-0, 100-0-0-0, 0-100-0-0, 0-100-0-0, 100-0-0-0, 0-0-0-100, 0-0-100-0, 0-100-0-0, 0-100-0-0, 100-0-0-0, 0-0-100-0, 0-0-0-100, 0-0-100-0, 0-100-0-0, 0-0-0-100, 0-100-0-0, 0-100-0-0, 100-0-0-0, 0-100-0-0, 0-0-0-100, 0-100-0-0, 100-0-0-0, 0-100-0-0, 0-0-100-0, 0-0-100-0, 100-0-0-0, 0-100-0-0, 100-0-0-0, 100-0-0-0, 0-0-0-100, 0-0-100-0, 100-0-0-0, 0-100-0-0, 100-0-0-0, 0-0-100-0, 100-0-0-0, 100-0-0-0, 0-0-100-0, 100-0-0-0, 100-0-0-0, 100-0-0-0, 0-100-0-0, 0-0-100-0, 100-0-0-0, 100-0-0-0, 0-100-0-0, 0-100-0-0, 0-100-0-0, 0-0-0-100, 0-100-0-0, 0-100-0-0, 0-0-100-0, 0-0-100-0, 0-100-0-0, 0-0-0-100, 0-100-0-0, 100-0-0-0, 100-0-0-0, 0-100-0-0, 0-100-0-0, 100-0-0-0, 0-0-100-0, 0-100-0-0, 0-100-0-0, 0-100-0-0, 0-0-0-100, 0-100-0-0, 0-0-100-0, 0-100-0-0, 100-0-0-0, 0-0-0-100, 0-0-100-0, 0-100-0-0, 0-0-0-100, 0-0-100-0, 100-0-0-0, 0-100-0-0, 0-100-0-0, 0-100-0-0, 0-100-0-0, 100-0-0-0, 100-0-0-0, 0-0-0-100, 0-100-0-0, 100-0-0-0, 100-0-0-0, 0-100-0-0, 0-0-100-0, 100-0-0-0, 100-0-0-0, 0-0-100-0, 100-0-0-0, 0-0-100-0, 0-0-100-0, 0-100-0-0, 100-0-0-0, 0-0-100-0, 100-0-0-0, 0-100-0-0, 0-100-0-0, 0-100-0-0, 100-0-0-0, 0-100-0-0, 0-0-0-100, 0-0-100-0, 0-0-100-0, 100-0-0-0, 0-100-0-0, 0-0-100-0, 100-0-0-0, 0-0-0-100, 0-0-100-0, 0-100-0-0, 0-100-0-0, 0-0-100-0, 100-0-0-0, 0-100-0-0, 0-0-100-0, 100-0-0-0, 0-100-0-0, 0-0-100-0, 100-0-0-0, 0-0-100-0, 100-0-0-0, 0-100-0-0, 0-0-100-0, 0-0-0-100, 0-100-0-0, 0-0-0-100, 100-0-0-0, 0-0-100-0, 0-100-0-0, 0-100-0-0, 0-0-0-100, 0-0-0-100, 0-100-0-0, 0-100-0-0, 0-0-100-0, 0-100-0-0, 0-100-0-0, 0-100-0-0, 0-0-0-100, 0-0-0-100, 100-0-0-0, 0-0-100-0, 100-0-0-0, 0-0-100-0, 0-0-0-100, 0-100-0-0, 100-0-0-0, 0-0-100-0, 100-0-0-0, 0-0-0-100, 0-0-100-0, 100-0-0-0, 0-0-0-100, 0-0-100-0, 100-0-0-0, 100-0-0-0, 0-0-100-0, 100-0-0-0, 100-0-0-0, 0-100-0-0, 100-0-0-0, 0-0-100-0, 0-0-100-0, 100-0-0-0, 0-100-0-0, 100-0-0-0, 0-0-100-0, 0-0-100-0, 0-0-100-0, 100-0-0-0, 0-100-0-0, 0-0-100-0, 0-0-100-0, 100-0-0-0, 100-0-0-0, 0-100-0-0, 0-0-0-100, 0-0-0-100, 0-100-0-0, 0-0-0-100, 100-0-0-0, 100-0-0-0, 0-100-0-0, 0-100-0-0, 0-0-100-0, 0-100-0-0, 100-0-0-0, 0-100-0-0, 100-0-0-0, 0-100-0-0, 0-100-0-0, 0-100-0-0, 100-0-0-0, 0-100-0-0, 0-0-0-100, 0-0-100-0, 0-0-0-100, 0-100-0-0, 0-0-100-0, 0-100-0-0, 0-100-0-0, 0-100-0-0, 0-100-0-0, 100-0-0-0, 0-100-0-0, 0-100-0-0, 0-0-100-0, 0-0-100-0, 0-100-0-0, 0-0-0-100, 0-100-0-0, 0-100-0-0, 0-100-0-0, 0-0-100-0, 0-0-0-100, 100-0-0-0, 0-0-0-100, 100-0-0-0, 0-100-0-0, 100-0-0-0, 0-0-100-0, 100-0-0-0, 0-0-100-0, 100-0-0-0, 0-0-0-100, 0-100-0-0, 100-0-0-0, 0-100-0-0, 0-0-0-100, 0-100-0-0, 0-100-0-0, 0-0-100-0, 100-0-0-0, 100-0-0-0, 100-0-0-0, 100-0-0-0, 0-0-100-0, 100-0-0-0, 100-0-0-0, 100-0-0-0, 0-0-100-0, 100-0-0-0, 100-0-0-0, 0-100-0-0, 0-0-0-100, 0-100-0-0, 0-100-0-0, 0-100-0-0, 0-0-100-0, 0-100-0-0, 100-0-0-0, 100-0-0-0, 0-0-100-0, 100-0-0-0, 0-0-0-100, 0-0-100-0, 100-0-0-0, 100-0-0-0, 0-100-0-0, 100-0-0-0, 100-0-0-0, 0-100-0-0, 100-0-0-0, 100-0-0-0, 0-0-100-0, 100-0-0-0, 0-0-0-100, 0-100-0-0, 100-0-0-0, 0-0-100-0, 0-0-100-0, 100-0-0-0, 0-100-0-0, 0-100-0-0, 100-0-0-0, 0-100-0-0, 100-0-0-0, 0-0-0-100, 0-0-0-100, 0-100-0-0, 100-0-0-0, 100-0-0-0, 0-0-100-0, 100-0-0-0, 0-0-100-0, 0-0-100-0, 0-100-0-0, 0-100-0-0, 100-0-0-0, 0-0-100-0, 0-0-100-0, 100-0-0-0, 100-0-0-0, 0-100-0-0, 0-100-0-0, 100-0-0-0, 100-0-0-0, 0-0-100-0, 100-0-0-0, 0-100-0-0, 100-0-0-0, 0-0-100-0, 0-0-0-100, 0-0-100-0, 100-0-0-0, 0-100-0-0, 100-0-0-0, 100-0-0-0, 0-100-0-0, 100-0-0-0, 0-100-0-0, 0-100-0-0, 0-100-0-0, 100-0-0-0, 0-0-100-0, 0-100-0-0, 0-100-0-0, 100-0-0-0, 0-0-100-0, 100-0-0-0, 100-0-0-0, 0-100-0-0, 100-0-0-0, 0-0-0-100, 0-0-0-100, 0-100-0-0, 0-0-0-100, 0-0-0-100, 0-0-0-100, 0-0-0-100, 0-0-100-0, 100-0-0-0, 0-0-100-0, 0-0-100-0, 100-0-0-0, 0-0-100-0, 100-0-0-0, 0-0-0-100, 0-0-100-0, 0-0-0-100, 100-0-0-0, 0-0-0-100, 0-100-0-0, 0-0-100-0, 0-100-0-0, 0-100-0-0, 100-0-0-0, 0-100-0-0, 100-0-0-0, 0-0-0-100, 0-0-0-100, 0-100-0-0, 0-0-0-100, 100-0-0-0, 100-0-0-0, 0-0-100-0, 100-0-0-0, 0-0-0-100, 0-100-0-0, 100-0-0-0, 0-100-0-0, 100-0-0-0, 0-0-100-0, 0-0-100-0, 0-0-100-0, 0-0-100-0, 0-100-0-0, 0-100-0-0, 100-0-0-0, 0-0-0-100, 0-0-0-100, 0-0-0-100, 0-0-100-0, 100-0-0-0, 0-0-0-100, 0-0-100-0, 0-100-0-0, 0-100-0-0, 0-0-100-0, 0-0-0-100, 0-0-0-100, 0-0-0-100, 0-0-0-100, 0-0-100-0, 0-0-0-100, 100-0-0-0, 0-0-0-100, 0-0-0-100, 100-0-0-0, 0-0-0-100, 0-100-0-0, 100-0-0-0, 0-0-0-100, 100-0-0-0, 0-0-0-100, 0-0-100-0, 100-0-0-0, 0-0-0-100, 0-0-100-0, 100-0-0-0, 100-0-0-0, 0-0-100-0, 0-0-100-0, 100-0-0-0, 0-0-0-100, 0-0-100-0, 100-0-0-0, 0-0-100-0, 0-100-0-0, 0-100-0-0, 0-0-0-100, 0-0-100-0, 0-0-0-100, 100-0-0-0, 0-0-100-0, 0-0-0-100, 0-0-0-100, 0-0-0-100, 0-0-0-100, 0-100-0-0, 100-0-0-0, 0-0-100-0, 0-0-0-100, 100-0-0-0, 0-100-0-0, 0-100-0-0, 100-0-0-0, 0-0-100-0, 0-0-0-100, 0-0-100-0, 100-0-0-0, 0-0-0-100, 0-0-100-0, 0-0-100-0, 0-0-0-100, 100-0-0-0, 100-0-0-0, 100-0-0-0, 0-0-100-0, 100-0-0-0, 0-0-100-0, 0-0-0-100, 100-0-0-0, 0-100-0-0, 100-0-0-0, 0-100-0-0, 0-0-100-0, 0-0-0-100, 100-0-0-0, 0-0-0-100, 0-100-0-0, 0-100-0-0, 0-0-100-0, 0-0-100-0, 100-0-0-0, 0-100-0-0, 0-0-0-100, 0-100-0-0, 0-100-0-0, 0-100-0-0, 0-0-0-100, 0-0-0-100, 0-0-100-0, 100-0-0-0, 100-0-0-0, 0-0-100-0, 100-0-0-0, 0-0-100-0, 0-0-100-0, 100-0-0-0, 100-0-0-0, 0-0-0-100, 100-0-0-0, 0-0-0-100, 0-100-0-0, 0-100-0-0, 100-0-0-0, 0-100-0-0, 0-100-0-0, 100-0-0-0, 0-0-0-100, 0-0-100-0, 0-0-100-0, 0-100-0-0, 0-0-0-100, 0-100-0-0, 100-0-0-0, 0-100-0-0, 0-0-0-100, 0-0-100-0, 100-0-0-0, 100-0-0-0, 100-0-0-0, 100-0-0-0, 100-0-0-0, 0-0-100-0, 100-0-0-0, 0-0-100-0, 0-0-100-0, 0-100-0-0, 0-100-0-0, 100-0-0-0, 0-0-0-100, 0-0-100-0, 100-0-0-0, 100-0-0-0, 0-0-0-100, 0-0-100-0, 100-0-0-0, 0-0-0-100, 0-0-100-0, 100-0-0-0, 0-0-100-0, 100-0-0-0, 100-0-0-0, 0-0-0-100, 100-0-0-0, 0-0-100-0, 100-0-0-0, 0-0-0-100, 0-0-0-100, 0-0-0-100, 0-0-100-0, 0-0-0-100, 0-0-0-100, 100-0-0-0, 0-100-0-0, 100-0-0-0, 0-100-0-0, 0-0-0-100, 0-0-100-0, 0-0-100-0, 100-0-0-0, 0-0-0-100, 0-0-100-0, 0-0-100-0, 0-0-0-100, 0-100-0-0, 100-0-0-0, 100-0-0-0, 0-100-0-0, 100-0-0-0, 100-0-0-0, 0-0-0-100, 0-0-0-100, 0-0-0-100, 0-0-0-100, 100-0-0-0, 0-0-0-100, 0-0-0-100, 0-0-100-0, 0-0-100-0, 0-100-0-0, 0-100-0-0, 100-0-0-0, 0-0-100-0, 0-0-0-100, 100-0-0-0, 100-0-0-0, 0-0-0-100, 0-0-100-0, 100-0-0-0, 100-0-0-0, 0-0-0-100, 0-100-0-0, 100-0-0-0, 0-100-0-0, 100-0-0-0, 0-0-100-0, 0-0-100-0, 100-0-0-0, 100-0-0-0, 0-0-0-100, 100-0-0-0, 100-0-0-0, 100-0-0-0, 0-0-0-100, 0-0-0-100, 0-100-0-0, 100-0-0-0, 0-0-0-100, 0-0-100-0, 0-0-100-0, 0-100-0-0, 100-0-0-0, 100-0-0-0, 0-0-0-100, 0-100-0-0, 0-100-0-0, 0-0-0-100, 0-0-100-0, 0-100-0-0, 100-0-0-0, 100-0-0-0, 0-100-0-0, 100-0-0-0, 0-0-0-100, 0-100-0-0, 100-0-0-0, 0-0-0-100, 0-100-0-0, 100-0-0-0, 0-0-100-0, 0-0-0-100, 0-0-100-0, 100-0-0-0, 100-0-0-0, 0-0-0-100, 0-0-100-0, 100-0-0-0, 0-0-100-0, 0-100-0-0, 100-0-0-0, 0-0-0-100, 0-0-100-0, 0-0-0-100, 100-0-0-0, 100-0-0-0, 0-0-0-100, 100-0-0-0, 100-0-0-0, 0-0-0-100, 0-0-100-0, 0-0-100-0, 0-0-100-0, 100-0-0-0, 0-0-0-100, 0-0-100-0, 100-0-0-0, 0-0-0-100, 0-0-0-100, 0-0-0-100, 100-0-0-0, 100-0-0-0, 0-0-0-100, 0-100-0-0, 0-0-100-0, 100-0-0-0, 0-100-0-0, 100-0-0-0, 100-0-0-0, 100-0-0-0, 0-0-0-100, 100-0-0-0, 0-0-100-0, 0-100-0-0, 0-0-0-100, 100-0-0-0, 100-0-0-0, 0-100-0-0, 100-0-0-0, 0-0-0-100, 0-0-0-100, 100-0-0-0, 100-0-0-0, 100-0-0-0, 0-0-0-100, 100-0-0-0, 0-0-100-0, 0-0-0-100, 0-100-0-0, 100-0-0-0, 100-0-0-0, 0-0-100-0, 0-0-100-0, 100-0-0-0, 100-0-0-0, 0-100-0-0, 0-0-100-0, 0-100-0-0, 100-0-0-0, 100-0-0-0, 100-0-0-0, 0-100-0-0, 100-0-0-0, 0-0-100-0, 0-0-100-0, 100-0-0-0, 100-0-0-0, 0-0-100-0, 100-0-0-0, 100-0-0-0, 0-0-0-100, 0-0-0-100, 0-0-0-100, 0-0-0-100, 0-0-0-100, 0-0-100-0, 100-0-0-0, 0-0-0-100, 0-0-100-0, 0-0-0-100, 0-100-0-0, 0-0-0-100, 100-0-0-0, 100-0-0-0, 0-0-100-0, 0-0-100-0, 0-0-0-100, 0-0-100-0, 0-0-0-100, 0-0-100-0, 100-0-0-0, 100-0-0-0, 0-0-0-100, 0-0-0-100, 100-0-0-0, 0-0-0-100, 0-0-0-100, 100-0-0-0, 0-0-0-100, 0-100-0-0, 100-0-0-0, 0-100-0-0, 100-0-0-0, 100-0-0-0, 0-0-0-100, 100-0-0-0, 100-0-0-0, 100-0-0-0, 100-0-0-0, 0-0-100-0, 0-0-0-100, 0-0-100-0, 100-0-0-0, 0-0-0-100, 0-0-0-100, 0-100-0-0, 0-0-0-100, 0-0-0-100, 100-0-0-0, 0-0-100-0, 0-0-0-100, 0-0-0-100, 0-0-0-100, 0-0-0-100, 0-0-100-0, 100-0-0-0, 100-0-0-0, 0-0-0-100, 0-0-0-100, 0-0-0-100, 100-0-0-0, 100-0-0-0, 100-0-0-0, 0-0-100-0, 0-100-0-0, 0-0-0-100, 100-0-0-0, 0-0-100-0, 0-100-0-0, 0-0-0-100, 0-0-0-100, 100-0-0-0, 0-0-0-100, 0-0-0-100, 100-0-0-0, 0-0-0-100, 0-0-0-100, 100-0-0-0, 0-100-0-0, 0-0-0-100, 100-0-0-0, 0-0-100-0, 0-100-0-0, 0-100-0-0, 0-0-100-0, 0-0-0-100, 0-0-0-100, 0-0-0-100, 0-0-0-100, 0-0-0-100, 0-100-0-0, 100-0-0-0, 100-0-0-0, 100-0-0-0, 0-0-100-0, 0-0-0-100, 0-0-0-100, 0-100-0-0, 100-0-0-0, 100-0-0-0, 0-0-0-100, 0-0-0-100, 0-0-0-100, 0-0-100-0, 100-0-0-0, 0-0-100-0, 0-0-0-100, 0-100-0-0, 0-0-0-100, 0-0-0-100, 100-0-0-0, 100-0-0-0, 0-0-0-100, 0-0-100-0, 0-100-0-0, 100-0-0-0, 100-0-0-0, 100-0-0-0, 0-0-0-100, 100-0-0-0, 100-0-0-0, 0-0-100-0, 0-100-0-0, 0-0-100-0, 0-0-0-100, 0-0-0-100, 100-0-0-0, 100-0-0-0, 0-0-100-0, 0-100-0-0, 0-100-0-0, 100-0-0-0, 0-100-0-0, 100-0-0-0, 0-0-100-0, 0-0-0-100, 0-0-0-100, 100-0-0-0, 0-0-0-100, 100-0-0-0, 0-0-100-0, 0-100-0-0, 0-100-0-0, 100-0-0-0, 0-0-0-100, 100-0-0-0, 100-0-0-0, 0-0-0-100, 0-0-100-0, 0-0-100-0, 0-0-0-100, 100-0-0-0, 100-0-0-0, 0-100-0-0, 0-0-0-100, 0-100-0-0, 100-0-0-0, 100-0-0-0, 0-0-0-100, 100-0-0-0, 0-0-0-100, 0-100-0-0, 0-0-0-100, 0-0-0-100, 100-0-0-0, 0-0-100-0, 0-100-0-0, 0-100-0-0, 100-0-0-0, 0-0-100-0, 0-100-0-0, 0-0-100-0, 100-0-0-0, 0-0-0-100, 0-0-0-100, 0-0-0-100, 100-0-0-0, 0-0-0-100, 0-100-0-0, 0-0-0-100, 100-0-0-0, 100-0-0-0, 100-0-0-0, 0-0-0-100, 0-0-0-100, 100-0-0-0, 100-0-0-0, 100-0-0-0, 0-0-0-100, 0-0-0-100, 100-0-0-0, 0-100-0-0, 100-0-0-0, 0-0-0-100, 0-0-0-100, 100-0-0-0, 0-0-0-100, 0-0-100-0, 0-100-0-0, 0-0-0-100, 0-0-0-100, 0-0-0-100, 0-0-0-100, 100-0-0-0, 0-0-0-100, 100-0-0-0, 100-0-0-0, 0-100-0-0, 0-0-0-100, 0-0-0-100, 100-0-0-0, 0-100-0-0, 0-100-0-0, 0-0-0-100, 100-0-0-0, 0-100-0-0, 0-0-0-100, 100-0-0-0, 0-0-100-0, 0-100-0-0, 0-100-0-0, 0-0-0-100, 0-0-100-0, 0-100-0-0, 0-100-0-0, 0-100-0-0, 100-0-0-0, 100-0-0-0, 0-100-0-0, 100-0-0-0, 0-0-0-100, 0-0-0-100, 0-0-0-100, 100-0-0-0, 0-100-0-0, 100-0-0-0, 0-100-0-0, 0-0-100-0, 100-0-0-0, 0-0-0-100, 0-100-0-0, 0-0-100-0, 0-0-0-100, 0-0-0-100, 0-0-0-100, 0-0-0-100, 100-0-0-0, 0-0-0-100, 100-0-0-0, 100-0-0-0, 0-0-0-100, 0-0-0-100, 100-0-0-0, 100-0-0-0, 0-0-100-0, 100-0-0-0, 100-0-0-0, 100-0-0-0, 100-0-0-0, 100-0-0-0, 100-0-0-0, 0-100-0-0, 0-0-0-100, 100-0-0-0, 100-0-0-0, 0-0-0-100, 0-0-100-0, 100-0-0-0, 0-0-0-100, 0-0-100-0, 100-0-0-0, 100-0-0-0, 0-0-100-0, 100-0-0-0, 0-0-0-100, 0-0-0-100, 100-0-0-0, 100-0-0-0, 100-0-0-0, 100-0-0-0, 0-100-0-0, 0-100-0-0, 0-0-0-100, 0-0-0-100, 0-100-0-0, 100-0-0-0, 0-0-0-100, 0-100-0-0, 100-0-0-0, 0-0-0-100, 0-100-0-0, 0-100-0-0, 0-0-0-100, 0-0-0-100, 100-0-0-0, 0-100-0-0, 0-0-100-0, 0-0-0-100, 0-100-0-0, 100-0-0-0, 100-0-0-0, 0-0-0-100, 0-0-0-100, 0-0-100-0, 100-0-0-0, 100-0-0-0, 0-0-0-100, 0-0-0-100, 0-100-0-0, 0-0-0-100, 0-100-0-0, 0-0-0-100, 100-0-0-0, 0-0-100-0, 0-100-0-0, 100-0-0-0, 0-100-0-0, 0-0-0-100, 100-0-0-0, 0-0-100-0, 100-0-0-0, 100-0-0-0, 0-0-100-0, 0-100-0-0, 0-0-0-100, 0-0-0-100, 100-0-0-0, 0-0-0-100, 0-0-0-100, 0-0-100-0, 0-0-0-100, 0-100-0-0, 0-0-0-100, 0-0-0-100, 0-100-0-0, 100-0-0-0, 100-0-0-0, 0-0-0-100, 0-0-100-0, 0-0-0-100, 100-0-0-0, 100-0-0-0, 100-0-0-0, 100-0-0-0, 0-0-100-0, 100-0-0-0, 100-0-0-0, 100-0-0-0, 100-0-0-0, 0-0-100-0, 0-100-0-0, 0-0-0-100, 0-0-100-0, 0-0-100-0, 0-100-0-0, 0-100-0-0, 0-0-0-100, 100-0-0-0, 100-0-0-0, 0-100-0-0, 100-0-0-0, 100-0-0-0, 0-0-100-0, 100-0-0-0, 0-0-0-100, 0-0-100-0, 100-0-0-0, 0-100-0-0, 100-0-0-0, 100-0-0-0, 0-100-0-0, 0-0-0-100, 100-0-0-0, 0-0-100-0, 100-0-0-0, 100-0-0-0, 0-100-0-0, 100-0-0-0, 100-0-0-0, 100-0-0-0, 0-0-100-0, 0-0-100-0, 0-0-100-0, 0-100-0-0, 100-0-0-0, 0-0-100-0, 0-0-100-0, 0-0-100-0, 0-0-100-0, 0-100-0-0, 0-100-0-0, 100-0-0-0, 0-0-0-100, 100-0-0-0, 0-100-0-0, 0-0-0-100, 0-0-100-0, 0-0-0-100, 0-0-100-0, 0-0-100-0, 0-100-0-0, 0-100-0-0, 100-0-0-0, 0-100-0-0, 0-0-100-0, 100-0-0-0, 0-100-0-0, 0-0-0-100, 0-100-0-0, 100-0-0-0, 100-0-0-0, 100-0-0-0, 100-0-0-0, 0-100-0-0, 0-0-100-0, 100-0-0-0, 0-100-0-0, 100-0-0-0, 0-0-100-0, 100-0-0-0, 100-0-0-0, 0-0-0-100, 0-0-100-0, 0-100-0-0, 0-100-0-0, 100-0-0-0, 0-0-100-0, 0-0-100-0, 0-100-0-0, 0-100-0-0, 0-100-0-0, 0-0-0-100, 0-0-100-0, 100-0-0-0, 0-0-100-0, 0-100-0-0, 0-0-0-100, 0-0-0-100, 0-0-0-100, 0-100-0-0, 0-0-100-0, 0-0-100-0, 0-0-100-0, 0-100-0-0, 0-0-0-100, 0-0-100-0, 0-0-100-0, 100-0-0-0, 0-0-0-100, 0-100-0-0, 0-0-0-100, 0-100-0-0, 0-0-0-100, 0-0-100-0, 100-0-0-0, 0-0-100-0, 0-100-0-0, 100-0-0-0, 0-0-100-0, 0-100-0-0, 0-0-0-100, 100-0-0-0, 100-0-0-0, 0-0-0-100, 0-0-100-0, 100-0-0-0, 0-100-0-0, 0-100-0-0, 0-0-100-0, 0-0-100-0, 100-0-0-0, 100-0-0-0, 0-0-100-0, 0-0-100-0, 100-0-0-0, 0-0-0-100, 0-0-0-100, 0-100-0-0, 0-100-0-0, 0-0-0-100, 0-0-100-0, 0-0-0-100, 100-0-0-0, 100-0-0-0, 100-0-0-0, 0-100-0-0, 0-0-100-0, 100-0-0-0, 0-100-0-0, 100-0-0-0, 0-0-0-100, 0-100-0-0, 0-0-0-100, 0-0-0-100, 0-100-0-0, 0-0-0-100, 0-0-100-0, 0-0-0-100, 0-0-100-0, 100-0-0-0, 0-0-0-100, 100-0-0-0, 0-0-0-100, 0-0-0-100, 0-0-100-0, 100-0-0-0, 0-0-100-0, 100-0-0-0, 100-0-0-0, 0-100-0-0, 100-0-0-0, 100-0-0-0, 0-0-0-100, 0-100-0-0, 0-100-0-0, 100-0-0-0, 0-0-100-0, 0-0-100-0, 100-0-0-0, 0-0-0-100, 0-0-0-100, 100-0-0-0, 0-0-0-100, 0-0-100-0, 0-100-0-0, 0-0-0-100, 100-0-0-0, 0-100-0-0, 0-0-100-0, 0-100-0-0, 100-0-0-0, 0-0-0-100, 0-100-0-0, 0-100-0-0, 0-100-0-0, 100-0-0-0, 100-0-0-0, 100-0-0-0, 0-0-0-100, 0-0-100-0, 0-100-0-0, 100-0-0-0, 100-0-0-0, 0-100-0-0, 100-0-0-0, 100-0-0-0, 100-0-0-0, 0-100-0-0, 0-0-100-0, 100-0-0-0, 100-0-0-0, 0-0-100-0, 0-100-0-0, 0-100-0-0, 100-0-0-0, 100-0-0-0, 100-0-0-0, 0-100-0-0, 0-100-0-0, 0-100-0-0, 0-0-100-0, 100-0-0-0, 100-0-0-0, 0-0-100-0, 100-0-0-0, 0-0-0-100, 0-0-100-0, 0-100-0-0, 0-0-100-0, 0-100-0-0, 100-0-0-0, 100-0-0-0, 0-100-0-0, 100-0-0-0, 0-0-100-0, 0-0-0-100, 0-100-0-0, 100-0-0-0, 100-0-0-0, 100-0-0-0, 0-100-0-0, 0-100-0-0, 0-100-0-0, 100-0-0-0, 100-0-0-0, 100-0-0-0, 0-100-0-0, 0-0-100-0, 0-0-100-0, 100-0-0-0, 0-100-0-0, 0-100-0-0, 0-100-0-0, 100-0-0-0, 100-0-0-0, 0-0-0-100, 0-0-0-100, 0-0-0-100, 0-0-100-0, 0-100-0-0, 100-0-0-0, 100-0-0-0, 0-0-0-100, 0-100-0-0, 100-0-0-0, 0-0-0-100, 100-0-0-0, 0-0-100-0, 0-0-0-100, 0-0-0-100, 0-0-0-100, 0-0-0-100, 0-0-100-0, 100-0-0-0, 0-0-100-0, 0-0-100-0, 100-0-0-0, 0-0-100-0, 0-0-100-0, 0-0-0-100, 100-0-0-0, 0-0-100-0, 0-0-0-100, 100-0-0-0, 0-100-0-0, 100-0-0-0, 100-0-0-0, 100-0-0-0, 0-100-0-0, 100-0-0-0, 0-0-0-100, 0-0-0-100, 0-0-100-0, 0-0-100-0, 0-100-0-0, 0-0-0-100, 0-0-0-100, 0-100-0-0, 100-0-0-0, 0-0-0-100, 0-0-0-100, 0-0-100-0, 0-0-100-0, 0-100-0-0, 0-0-0-100, 100-0-0-0, 0-100-0-0, 0-0-0-100, 0-0-100-0, 0-0-0-100, 0-0-0-100, 0-0-100-0, 0-0-0-100, 0-0-100-0, 0-100-0-0, 100-0-0-0, 100-0-0-0, 0-100-0-0, 100-0-0-0, 100-0-0-0, 0-100-0-0, 100-0-0-0, 100-0-0-0, 100-0-0-0, 0-100-0-0, 0-100-0-0, 100-0-0-0, 0-0-0-100, 0-100-0-0, 0-0-100-0, 0-100-0-0, 100-0-0-0, 0-0-0-100, 0-100-0-0, 100-0-0-0, 0-0-100-0, 100-0-0-0, 100-0-0-0, 0-0-0-100, 0-100-0-0, 100-0-0-0, 0-0-0-100, 0-0-0-100, 100-0-0-0, 0-0-100-0, 100-0-0-0, 100-0-0-0, 0-100-0-0, 100-0-0-0, 100-0-0-0, 0-100-0-0, 0-0-100-0, 0-100-0-0, 100-0-0-0, 0-0-0-100, 0-0-0-100, 100-0-0-0, 0-100-0-0, 0-0-100-0, 100-0-0-0, 0-0-100-0, 0-0-0-100, 0-100-0-0, 0-0-0-100, 0-0-0-100, 0-0-100-0, 100-0-0-0, 0-0-100-0, 100-0-0-0, 100-0-0-0, 0-0-0-100, 0-0-100-0, 0-0-100-0, 0-0-0-100, 0-100-0-0, 0-0-0-100, 100-0-0-0, 100-0-0-0, 100-0-0-0, 0-0-100-0, 0-100-0-0, 0-100-0-0, 100-0-0-0, 0-0-100-0, 0-0-0-100, 0-0-0-100, 0-0-0-100, 100-0-0-0, 0-0-0-100, 0-0-100-0, 100-0-0-0, 0-0-0-100, 100-0-0-0, 0-0-0-100, 0-0-100-0, 0-0-100-0, 0-100-0-0, 100-0-0-0, 100-0-0-0, 100-0-0-0, 100-0-0-0, 100-0-0-0, 0-100-0-0, 100-0-0-0, 100-0-0-0, 0-0-0-100, 0-100-0-0, 0-0-0-100, 0-100-0-0, 0-100-0-0, 0-0-0-100, 0-100-0-0, 100-0-0-0, 0-0-0-100, 0-0-0-100, 0-0-100-0, 100-0-0-0, 100-0-0-0, 0-100-0-0, 100-0-0-0, 0-0-100-0, 0-0-100-0, 0-0-100-0, 0-0-0-100, 0-0-0-100, 0-0-0-100, 0-0-100-0, 0-0-0-100, 0-0-100-0, 0-100-0-0, 0-0-0-100, 0-0-100-0, 100-0-0-0, 0-0-100-0, 100-0-0-0, 0-0-0-100, 0-0-100-0, 0-0-100-0, 0-0-0-100, 0-0-0-100, 0-0-100-0, 0-100-0-0, 100-0-0-0, 100-0-0-0, 100-0-0-0, 100-0-0-0, 0-0-0-100, 100-0-0-0, 0-0-0-100, 0-0-100-0, 100-0-0-0, 0-0-0-100, 0-100-0-0, 0-0-0-100, 0-0-0-100, 0-100-0-0, 0-0-0-100, 0-0-100-0, 0-0-100-0, 0-0-0-100, 0-0-100-0, 100-0-0-0, 0-0-0-100, 0-0-100-0, 100-0-0-0, 0-100-0-0, 100-0-0-0, 100-0-0-0, 0-100-0-0, 0-100-0-0, 0-0-100-0, 0-0-100-0, 0-0-0-100, 0-100-0-0, 0-0-100-0, 0-0-100-0, 0-0-100-0, 0-100-0-0, 100-0-0-0, 100-0-0-0, 0-100-0-0, 100-0-0-0, 0-0-100-0, 0-100-0-0, 100-0-0-0, 100-0-0-0, 0-100-0-0, 0-100-0-0, 0-0-100-0, 0-100-0-0, 0-0-0-100, 0-0-100-0, 0-100-0-0, 0-0-100-0, 0-0-100-0, 0-100-0-0, 100-0-0-0, 100-0-0-0, 0-100-0-0, 0-0-0-100, 0-0-100-0, 100-0-0-0, 0-0-100-0, 0-0-100-0, 0-100-0-0, 0-0-0-100, 0-0-0-100, 100-0-0-0, 0-0-0-100, 0-0-0-100, 0-0-100-0, 0-0-100-0, 0-0-100-0, 0-100-0-0, 0-0-0-100, 0-0-100-0, 100-0-0-0, 100-0-0-0, 0-100-0-0, 100-0-0-0, 0-0-0-100, 0-0-100-0, 0-0-100-0, 0-0-0-100, 0-100-0-0, 100-0-0-0, 100-0-0-0, 0-100-0-0, 0-100-0-0, 100-0-0-0, 0-100-0-0, 0-100-0-0, 100-0-0-0, 0-100-0-0, 0-100-0-0, 0-0-0-100, 0-0-100-0, 0-0-100-0, 100-0-0-0, 0-100-0-0, 0-100-0-0, 100-0-0-0, 0-0-0-100, 0-100-0-0, 100-0-0-0, 0-100-0-0, 0-0-0-100, 0-0-0-100, 0-0-0-100, 100-0-0-0, 0-0-0-100, 0-0-100-0, 100-0-0-0, 100-0-0-0, 0-0-100-0, 100-0-0-0, 100-0-0-0, 100-0-0-0, 0-0-100-0, 0-0-0-100, 0-0-100-0, 0-100-0-0, 0-0-100-0, 100-0-0-0, 0-0-0-100, 0-0-0-100, 0-100-0-0, 0-0-100-0, 0-0-100-0, 0-0-100-0, 0-0-100-0, 0-0-0-100, 100-0-0-0, 100-0-0-0, 0-0-100-0, 100-0-0-0, 0-0-0-100, 0-0-0-100, 0-0-100-0, 100-0-0-0, 100-0-0-0, 0-0-0-100, 0-100-0-0, 0-0-0-100, 100-0-0-0, 0-0-100-0, 100-0-0-0, 0-0-100-0, 100-0-0-0, 0-0-0-100, 0-0-100-0, 100-0-0-0, 0-0-100-0, 100-0-0-0, 0-100-0-0, 0-0-0-100, 0-0-100-0, 0-0-0-100, 0-100-0-0, 0-100-0-0, 0-100-0-0, 0-0-0-100, 0-100-0-0, 100-0-0-0, 100-0-0-0, 100-0-0-0, 0-0-100-0, 0-0-0-100, 0-0-100-0, 0-0-0-100, 0-0-0-100, 100-0-0-0, 0-0-100-0, 0-0-100-0, 0-0-100-0, 100-0-0-0, 0-0-100-0, 0-0-100-0, 0-100-0-0, 100-0-0-0, 0-0-0-100, 0-0-0-100, 0-100-0-0, 100-0-0-0, 100-0-0-0, 0-100-0-0, 100-0-0-0, 100-0-0-0, 0-0-0-100, 0-100-0-0, 0-0-0-100, 100-0-0-0, 0-0-100-0, 100-0-0-0, 0-100-0-0, 100-0-0-0, 0-0-100-0, 0-0-0-100, 100-0-0-0, 0-100-0-0, 0-100-0-0, 100-0-0-0, 0-100-0-0, 0-0-0-100, 0-0-0-100, 0-100-0-0, 100-0-0-0, 0-100-0-0, 0-0-0-100, 100-0-0-0, 100-0-0-0, 0-100-0-0, 0-0-0-100, 0-0-100-0, 100-0-0-0, 0-0-100-0, 0-0-100-0, 100-0-0-0, 100-0-0-0, 100-0-0-0, 100-0-0-0, 0-0-0-100, 0-0-0-100, 0-0-0-100, 0-0-0-100, 0-0-100-0, 0-0-100-0, 0-0-100-0, 100-0-0-0, 100-0-0-0, 100-0-0-0, 0-100-0-0, 0-100-0-0, 0-0-0-100, 0-0-100-0, 100-0-0-0, 0-100-0-0, 100-0-0-0, 0-0-0-100, 0-0-0-100, 0-0-0-100, 0-100-0-0, 0-0-100-0, 0-0-100-0, 0-100-0-0, 100-0-0-0, 100-0-0-0, 100-0-0-0, 0-0-100-0, 0-0-100-0, 100-0-0-0, 0-0-0-100, 0-0-0-100, 0-0-0-100, 0-0-100-0, 100-0-0-0, 0-0-100-0, 100-0-0-0, 100-0-0-0, 100-0-0-0, 0-100-0-0, 100-0-0-0, 0-0-0-100, 0-0-0-100, 100-0-0-0, 0-0-0-100, 0-0-100-0, 0-0-0-100, 100-0-0-0, 0-0-0-100, 0-0-100-0, 100-0-0-0, 0-0-0-100, 0-100-0-0, 100-0-0-0, 0-100-0-0, 0-0-0-100, 0-0-0-100, 0-0-100-0, 0-100-0-0, 0-100-0-0, 0-0-0-100, 0-0-100-0, 0-0-100-0, 0-0-0-100, 0-0-0-100, 0-0-0-100, 0-0-0-100, 0-0-100-0, 0-0-100-0, 100-0-0-0, 100-0-0-0, 0-100-0-0, 0-0-0-100, 0-0-100-0, 0-100-0-0, 0-0-0-100, 0-0-0-100, 0-0-0-100, 0-100-0-0, 0-100-0-0, 100-0-0-0, 0-100-0-0, 0-100-0-0, 100-0-0-0, 100-0-0-0, 0-0-0-100, 0-0-0-100, 100-0-0-0, 0-0-100-0, 0-0-0-100, 100-0-0-0, 0-100-0-0, 100-0-0-0, 100-0-0-0, 0-0-100-0, 0-0-0-100, 0-0-100-0, 100-0-0-0, 0-0-0-100, 0-0-0-100, 0-0-0-100, 0-0-100-0, 0-0-0-100, 100-0-0-0, 100-0-0-0, 100-0-0-0, 0-0-0-100, 0-0-0-100, 0-0-100-0, 0-0-100-0, 0-0-100-0, 100-0-0-0, 100-0-0-0, 100-0-0-0, 100-0-0-0, 0-0-100-0, 100-0-0-0, 0-0-0-100, 100-0-0-0, 0-0-100-0, 0-100-0-0, 100-0-0-0, 100-0-0-0, 0-0-0-100, 0-0-0-100, 0-100-0-0, 100-0-0-0, 0-0-0-100, 0-0-0-100, 0-0-100-0, 0-0-100-0, 100-0-0-0, 0-100-0-0, 100-0-0-0, 0-0-0-100, 0-0-0-100, 100-0-0-0, 0-0-0-100, 0-0-0-100, 0-100-0-0, 100-0-0-0, 0-0-0-100, 0-0-100-0, 0-100-0-0, 0-0-0-100, 0-0-100-0, 100-0-0-0, 0-0-100-0, 0-0-0-100, 0-0-0-100, 0-100-0-0, 0-100-0-0, 100-0-0-0, 0-0-100-0, 0-0-100-0, 0-100-0-0, 0-100-0-0, 100-0-0-0, 0-0-100-0, 0-100-0-0, 0-100-0-0, 0-0-0-100, 0-0-100-0, 0-0-100-0, 0-100-0-0, 0-0-0-100, 0-0-100-0, 100-0-0-0, 100-0-0-0, 0-0-100-0, 0-0-100-0, 100-0-0-0, 0-0-100-0, 100-0-0-0, 0-100-0-0, 0-0-0-100, 0-100-0-0, 0-100-0-0, 0-100-0-0, 0-100-0-0, 0-0-0-100, 0-100-0-0, 100-0-0-0, 100-0-0-0, 0-0-0-100, 0-0-100-0, 0-0-0-100, 0-0-100-0, 0-100-0-0, 0-100-0-0, 0-100-0-0, 0-0-0-100, 100-0-0-0, 100-0-0-0, 0-0-0-100, 0-0-0-100, 0-100-0-0, 100-0-0-0, 100-0-0-0, 100-0-0-0, 0-0-0-100, 0-0-0-100, 100-0-0-0, 0-100-0-0, 100-0-0-0, 100-0-0-0, 100-0-0-0, 100-0-0-0, 100-0-0-0, 0-0-100-0, 100-0-0-0, 0-0-100-0, 0-0-0-100, 0-0-0-100, 0-100-0-0, 0-100-0-0, 100-0-0-0, 100-0-0-0, 0-0-0-100, 0-100-0-0, 0-0-0-100, 0-0-0-100, 0-100-0-0, 0-100-0-0, 100-0-0-0, 100-0-0-0, 0-0-100-0, 100-0-0-0, 0-0-0-100, 0-0-100-0, 0-100-0-0, 0-0-0-100, 0-0-100-0, 0-100-0-0, 0-0-0-100, 0-100-0-0, 0-100-0-0, 100-0-0-0, 0-100-0-0, 0-100-0-0, 0-0-0-100, 0-0-100-0, 0-0-0-100, 0-100-0-0, 100-0-0-0, 0-0-0-100, 0-100-0-0, 0-100-0-0, 100-0-0-0, 0-100-0-0, 100-0-0-0, 0-0-0-100, 0-100-0-0, 0-100-0-0, 0-0-100-0, 0-100-0-0, 0-0-0-100, 0-100-0-0, 0-0-0-100, 0-100-0-0, 0-0-100-0, 100-0-0-0, 0-0-100-0, 0-0-100-0, 0-0-0-100, 0-0-100-0, 100-0-0-0, 0-100-0-0, 100-0-0-0, 0-0-0-100, 0-0-0-100, 0-100-0-0, 0-100-0-0, 0-100-0-0, 0-100-0-0, 0-0-100-0, 100-0-0-0, 0-0-100-0, 0-100-0-0, 0-0-0-100, 0-0-0-100, 0-0-100-0, 0-100-0-0, 0-100-0-0, 100-0-0-0, 0-0-100-0, 100-0-0-0, 100-0-0-0, 0-0-100-0, 100-0-0-0, 0-0-100-0, 0-100-0-0, 0-0-0-100, 0-0-0-100, 0-0-100-0, 0-100-0-0, 0-0-100-0, 0-0-0-100, 0-100-0-0, 0-100-0-0, 100-0-0-0, 0-0-100-0, 0-0-0-100, 0-100-0-0, 0-100-0-0, 0-100-0-0, 100-0-0-0, 0-100-0-0, 0-100-0-0, 100-0-0-0, 0-0-0-100, 0-100-0-0, 100-0-0-0, 0-100-0-0, 0-100-0-0, 0-100-0-0, 100-0-0-0, 100-0-0-0, 0-0-100-0, 100-0-0-0, 0-0-0-100, 0-0-0-100, 0-0-100-0, 100-0-0-0, 0-0-0-100, 0-100-0-0, 0-0-100-0, 100-0-0-0, 0-0-100-0, 0-0-100-0, 0-0-0-100, 0-0-0-100, 0-0-100-0, 0-0-100-0, 0-0-100-0, 0-0-0-100, 100-0-0-0, 0-0-0-100, 0-0-100-0, 0-0-0-100, 0-0-100-0, 0-0-0-100, 0-0-0-100, 0-0-0-100, 0-0-0-100, 0-0-0-100, 0-100-0-0, 100-0-0-0, 0-0-100-0, 0-100-0-0, 0-0-0-100, 0-0-0-100, 0-100-0-0, 100-0-0-0, 100-0-0-0, 0-0-100-0, 100-0-0-0, 0-0-0-100, 0-0-100-0, 0-0-100-0, 0-0-0-100, 100-0-0-0, 100-0-0-0, 100-0-0-0, 100-0-0-0, 0-100-0-0, 100-0-0-0, 0-100-0-0, 0-0-0-100, 0-0-0-100, 0-0-100-0, 0-0-100-0, 100-0-0-0, 0-100-0-0, 0-0-0-100, 0-100-0-0, 100-0-0-0, 100-0-0-0, 100-0-0-0, 100-0-0-0, 0-0-0-100, 0-0-0-100, 0-0-0-100, 0-0-100-0, 100-0-0-0, 0-0-100-0, 0-100-0-0, 0-100-0-0, 100-0-0-0, 100-0-0-0, 0-0-0-100, 0-100-0-0, 0-0-0-100, 0-100-0-0, 0-0-0-100, 0-0-0-100, 0-0-0-100, 0-0-0-100, 0-100-0-0, 0-100-0-0, 0-100-0-0, 0-0-0-100, 0-100-0-0, 0-100-0-0, 0-0-100-0, 100-0-0-0, 100-0-0-0, 100-0-0-0, 0-0-100-0, 100-0-0-0, 0-0-100-0, 0-0-100-0, 0-100-0-0, 100-0-0-0, 100-0-0-0, 0-100-0-0, 0-0-0-100, 100-0-0-0, 100-0-0-0, 0-0-0-100, 100-0-0-0, 0-0-100-0, 0-100-0-0, 100-0-0-0, 0-0-100-0, 100-0-0-0, 0-0-100-0, 0-0-100-0, 0-100-0-0, 0-0-0-100, 0-0-0-100, 0-100-0-0, 100-0-0-0, 100-0-0-0, 0-100-0-0, 0-0-0-100, 0-0-100-0, 0-100-0-0, 0-0-0-100, 0-0-100-0, 100-0-0-0, 100-0-0-0, 0-100-0-0, 0-0-0-100, 100-0-0-0, 0-0-0-100, 100-0-0-0, 0-0-100-0, 0-0-100-0, 0-0-100-0, 0-0-0-100, 100-0-0-0, 0-0-0-100, 0-0-100-0, 0-0-0-100, 0-0-0-100, 100-0-0-0, 0-100-0-0, 100-0-0-0, 0-0-0-100, 0-0-0-100, 100-0-0-0, 100-0-0-0, 0-0-0-100, 0-0-100-0, 100-0-0-0, 0-0-0-100, 100-0-0-0, 0-100-0-0, 100-0-0-0, 0-100-0-0, 0-0-0-100, 0-0-0-100, 0-0-100-0, 0-0-0-100, 0-0-100-0, 100-0-0-0, 0-0-100-0, 0-0-0-100, 100-0-0-0, 0-0-0-100, 0-100-0-0, 100-0-0-0, 0-0-100-0, 0-100-0-0, 0-100-0-0, 0-100-0-0, 0-0-0-100, 100-0-0-0, 0-0-100-0, 100-0-0-0, 0-0-0-100, 100-0-0-0, 100-0-0-0, 0-0-0-100, 100-0-0-0, 0-0-0-100, 100-0-0-0, 100-0-0-0, 0-0-100-0, 0-0-0-100, 0-100-0-0, 100-0-0-0, 100-0-0-0, 0-0-0-100, 0-0-0-100, 100-0-0-0, 100-0-0-0, 100-0-0-0, 0-100-0-0, 100-0-0-0, 100-0-0-0, 0-100-0-0, 0-100-0-0, 100-0-0-0, 100-0-0-0, 0-0-100-0, 100-0-0-0, 0-0-0-100, 100-0-0-0, 100-0-0-0, 100-0-0-0, 100-0-0-0, 0-0-0-100, 0-0-0-100, 0-0-100-0, 0-0-0-100, 0-0-0-100, 0-100-0-0, 100-0-0-0, 0-0-0-100, 100-0-0-0, 0-0-0-100, 0-100-0-0, 0-100-0-0, 0-100-0-0, 0-0-100-0, 0-100-0-0, 0-0-0-100, 100-0-0-0, 0-0-100-0, 0-100-0-0, 100-0-0-0, 0-0-100-0, 0-100-0-0, 0-0-0-100, 0-0-0-100, 0-0-0-100, 100-0-0-0, 100-0-0-0, 100-0-0-0, 0-0-100-0, 100-0-0-0, 0-0-0-100, 100-0-0-0, 100-0-0-0, 100-0-0-0, 0-0-0-100, 0-0-100-0, 0-0-0-100, 100-0-0-0, 100-0-0-0, 0-0-0-100, 100-0-0-0, 0-0-100-0, 0-0-100-0, 100-0-0-0, 0-0-100-0, 0-100-0-0, 0-0-0-100, 100-0-0-0, 0-0-0-100, 100-0-0-0, 0-100-0-0, 0-100-0-0, 0-0-0-100, 0-100-0-0, 0-0-0-100, 0-0-100-0, 100-0-0-0, 0-100-0-0, 100-0-0-0, 0-0-100-0, 0-0-0-100, 100-0-0-0, 0-0-0-100, 0-0-0-100, 100-0-0-0, 0-0-0-100, 100-0-0-0, 100-0-0-0, 0-0-0-100, 0-0-0-100, 100-0-0-0, 100-0-0-0, 0-0-0-100, 0-0-0-100, 0-0-100-0, 0-0-0-100, 0-0-0-100, 100-0-0-0, 0-0-0-100, 0-0-0-100, 100-0-0-0, 100-0-0-0, 0-0-100-0, 0-0-0-100, 100-0-0-0, 100-0-0-0, 0-100-0-0, 0-100-0-0, 0-100-0-0, 100-0-0-0, 100-0-0-0, 100-0-0-0, 0-100-0-0, 0-100-0-0, 100-0-0-0, 100-0-0-0, 100-0-0-0, 100-0-0-0, 100-0-0-0, 0-0-0-100, 0-0-100-0, 100-0-0-0, 0-0-0-100, 0-0-100-0, 100-0-0-0, 100-0-0-0, 0-0-100-0, 100-0-0-0, 0-0-0-100, 0-0-0-100, 100-0-0-0, 100-0-0-0, 0-0-100-0, 100-0-0-0, 100-0-0-0, 100-0-0-0, 100-0-0-0, 100-0-0-0, 0-100-0-0, 0-100-0-0, 0-0-0-100, 100-0-0-0, 0-100-0-0, 0-100-0-0, 0-0-0-100, 0-100-0-0, 0-0-100-0, 100-0-0-0, 0-100-0-0, 0-0-0-100, 0-0-100-0, 100-0-0-0, 0-0-100-0, 100-0-0-0, 0-0-100-0, 100-0-0-0, 0-0-100-0, 0-0-0-100, 0-0-100-0, 0-0-0-100, 0-0-0-100, 0-0-0-100, 0-0-0-100, 0-0-0-100, 0-0-0-100, 0-100-0-0, 100-0-0-0, 0-0-0-100, 0-0-0-100, 100-0-0-0, 100-0-0-0, 0-100-0-0, 0-100-0-0, 0-0-0-100, 0-0-0-100, 0-100-0-0, 100-0-0-0, 0-0-0-100, 0-100-0-0, 0-0-0-100, 0-0-0-100, 0-0-100-0, 0-0-0-100, 100-0-0-0, 100-0-0-0, 100-0-0-0, 0-100-0-0, 0-0-100-0, 0-0-0-100, 0-0-0-100, 0-0-100-0, 100-0-0-0, 0-0-100-0, 0-100-0-0, 100-0-0-0, 100-0-0-0, 100-0-0-0, 100-0-0-0, 0-0-0-100, 0-0-0-100, 0-0-100-0, 0-0-0-100, 0-0-0-100, 100-0-0-0, 100-0-0-0, 100-0-0-0, 100-0-0-0, 100-0-0-0, 0-0-0-100, 100-0-0-0, 0-0-0-100, 0-0-100-0, 100-0-0-0, 0-0-100-0, 0-0-100-0, 0-100-0-0, 0-0-100-0, 0-0-100-0, 0-0-100-0, 0-0-0-100, 0-0-0-100, 100-0-0-0, 0-0-0-100, 100-0-0-0, 0-0-0-100, 0-0-0-100, 0-0-100-0, 0-100-0-0, 0-100-0-0, 0-0-0-100, 100-0-0-0, 0-100-0-0, 0-0-0-100, 0-0-100-0, 0-100-0-0, 0-0-0-100, 0-100-0-0, 0-100-0-0, 0-0-0-100, 0-100-0-0, 0-100-0-0, 0-0-0-100, 0-0-100-0, 100-0-0-0, 100-0-0-0, 0-0-0-100, 100-0-0-0, 0-0-0-100, 100-0-0-0, 0-0-0-100, 0-0-100-0, 0-0-100-0, 100-0-0-0, 0-0-100-0, 0-0-100-0, 0-100-0-0, 0-100-0-0, 100-0-0-0, 0-0-0-100, 100-0-0-0, 0-0-0-100, 100-0-0-0, 0-100-0-0, 0-100-0-0, 0-100-0-0, 0-0-0-100, 0-0-100-0, 0-100-0-0, 0-100-0-0, 100-0-0-0, 0-0-100-0, 0-0-100-0, 0-0-0-100, 0-100-0-0, 100-0-0-0, 100-0-0-0, 100-0-0-0, 0-0-0-100, 0-0-0-100, 0-100-0-0, 100-0-0-0, 100-0-0-0, 0-100-0-0, 100-0-0-0, 100-0-0-0, 0-0-0-100, 0-0-0-100, 0-0-100-0, 0-100-0-0, 0-0-0-100, 100-0-0-0, 0-0-100-0, 0-0-100-0, 0-0-100-0, 0-0-100-0, 0-0-0-100, 0-0-100-0, 0-0-100-0, 0-100-0-0, 100-0-0-0, 100-0-0-0, 0-100-0-0, 100-0-0-0, 0-0-100-0, 0-100-0-0, 100-0-0-0, 100-0-0-0, 0-0-0-100, 100-0-0-0, 0-100-0-0, 100-0-0-0, 0-0-100-0, 0-0-100-0, 0-100-0-0, 0-0-0-100, 0-0-0-100, 0-100-0-0, 0-100-0-0, 0-0-0-100, 0-0-100-0, 100-0-0-0, 0-100-0-0, 100-0-0-0, 0-100-0-0, 0-100-0-0, 0-0-100-0, 0-0-100-0, 100-0-0-0, 0-0-100-0, 0-0-0-100, 0-100-0-0, 100-0-0-0, 0-0-100-0, 0-0-0-100, 0-100-0-0, 100-0-0-0, 100-0-0-0, 0-0-0-100, 0-0-100-0, 0-0-100-0, 100-0-0-0, 0-0-100-0, 100-0-0-0, 0-100-0-0, 100-0-0-0, 0-100-0-0, 0-0-0-100, 0-100-0-0, 0-100-0-0, 100-0-0-0, 0-0-0-100, 0-100-0-0, 0-0-100-0, 100-0-0-0, 100-0-0-0, 0-0-0-100, 0-100-0-0, 0-100-0-0, 100-0-0-0, 0-100-0-0, 0-0-0-100, 0-100-0-0, 100-0-0-0, 0-0-100-0, 0-0-100-0, 0-100-0-0, 0-100-0-0, 100-0-0-0, 100-0-0-0, 0-0-0-100, 0-0-0-100, 0-0-100-0, 0-100-0-0, 0-0-0-100, 0-0-100-0, 100-0-0-0, 0-0-0-100, 0-0-100-0, 100-0-0-0, 0-100-0-0, 100-0-0-0, 0-100-0-0, 0-100-0-0, 100-0-0-0, 0-0-0-100, 0-100-0-0, 0-0-100-0, 100-0-0-0, 0-100-0-0, 0-100-0-0, 100-0-0-0, 0-0-0-100, 0-0-100-0, 0-100-0-0, 0-100-0-0, 100-0-0-0, 0-0-100-0, 0-100-0-0, 0-100-0-0, 100-0-0-0, 0-100-0-0, 100-0-0-0, 0-100-0-0, 100-0-0-0, 0-100-0-0, 0-100-0-0, 100-0-0-0, 0-0-100-0, 0-0-100-0, 0-100-0-0, 100-0-0-0, 0-0-100-0, 0-0-0-100, 0-0-100-0, 0-0-0-100, 0-0-100-0, 0-0-0-100, 0-100-0-0, 100-0-0-0, 0-0-0-100, 0-100-0-0, 100-0-0-0, 0-0-100-0, 0-100-0-0, 100-0-0-0, 0-0-0-100, 0-0-0-100, 0-100-0-0, 100-0-0-0, 0-0-0-100, 0-100-0-0, 0-100-0-0, 0-0-0-100, 0-100-0-0, 0-0-100-0, 100-0-0-0, 100-0-0-0, 0-0-100-0, 0-100-0-0, 0-0-0-100, 100-0-0-0, 0-0-0-100, 0-0-100-0, 0-0-100-0, 0-0-0-100, 0-0-100-0, 100-0-0-0, 100-0-0-0, 0-0-0-100, 0-0-100-0, 0-0-0-100, 0-100-0-0, 100-0-0-0, 0-0-0-100, 100-0-0-0, 0-0-0-100, 0-100-0-0, 0-0-100-0, 0-0-100-0, 0-0-100-0, 0-100-0-0, 0-100-0-0, 0-100-0-0, 0-100-0-0, 100-0-0-0, 100-0-0-0, 100-0-0-0, 0-0-100-0, 0-0-0-100, 0-0-100-0, 0-100-0-0, 0-0-0-100, 100-0-0-0, 100-0-0-0, 0-0-0-100, 0-0-100-0, 100-0-0-0, 100-0-0-0, 0-0-100-0, 0-100-0-0, 100-0-0-0, 100-0-0-0, 100-0-0-0, 0-0-0-100, 0-0-0-100, 0-100-0-0, 0-100-0-0, 100-0-0-0, 100-0-0-0, 0-0-0-100, 0-0-0-100, 0-0-0-100, 0-0-100-0, 0-0-100-0, 0-100-0-0, 0-0-0-100, 0-0-0-100, 0-100-0-0, 0-100-0-0, 0-0-0-100, 0-100-0-0, 0-0-0-100, 100-0-0-0, 0-0-100-0, 0-0-100-0, 0-0-0-100, 0-0-100-0, 0-0-0-100, 0-100-0-0, 0-0-100-0, 0-100-0-0, 0-0-0-100, 0-0-100-0, 100-0-0-0, 0-0-0-100, 0-100-0-0, 100-0-0-0, 100-0-0-0, 100-0-0-0, 100-0-0-0, 0-0-100-0, 100-0-0-0, 0-100-0-0, 0-100-0-0, 0-0-0-100, 100-0-0-0, 0-100-0-0, 100-0-0-0, 0-0-100-0, 0-100-0-0, 0-0-0-100, 0-0-0-100, 0-0-0-100, 0-0-100-0, 100-0-0-0, 0-100-0-0, 0-0-0-100, 0-100-0-0, 100-0-0-0, 100-0-0-0, 0-100-0-0, 0-0-0-100, 100-0-0-0, 0-100-0-0, 0-0-100-0, 0-0-100-0, 0-100-0-0, 0-100-0-0, 0-0-100-0, 0-100-0-0, 0-100-0-0, 100-0-0-0, 0-0-0-100, 0-100-0-0, 100-0-0-0, 0-0-0-100, 0-0-100-0, 0-100-0-0, 0-0-0-100, 0-0-0-100, 0-0-100-0, 0-100-0-0, 0-0-0-100, 0-0-0-100, 0-100-0-0, 100-0-0-0, 0-0-0-100, 100-0-0-0, 0-0-0-100, 100-0-0-0, 0-100-0-0, 0-0-0-100, 100-0-0-0, 0-0-0-100, 0-100-0-0, 100-0-0-0, 0-100-0-0, 0-100-0-0, 0-100-0-0, 100-0-0-0, 0-0-0-100, 0-0-0-100, 0-0-0-100, 0-100-0-0, 0-0-100-0, 0-0-100-0, 0-100-0-0, 100-0-0-0, 100-0-0-0, 0-0-100-0, 0-0-100-0, 0-100-0-0, 100-0-0-0, 100-0-0-0, 0-100-0-0, 0-100-0-0, 100-0-0-0, 100-0-0-0, 0-0-0-100, 0-100-0-0, 0-100-0-0, 0-0-100-0, 0-100-0-0, 0-0-0-100, 0-0-0-100, 0-0-100-0, 0-0-0-100, 0-100-0-0, 100-0-0-0, 0-0-100-0, 100-0-0-0, 0-0-100-0, 0-0-0-100, 0-100-0-0, 100-0-0-0, 100-0-0-0, 0-0-0-100, 0-100-0-0, 0-0-100-0, 0-0-100-0, 0-100-0-0, 0-0-0-100, 0-0-100-0, 0-0-100-0, 0-0-100-0, 0-0-0-100, 0-100-0-0, 0-100-0-0, 0-0-0-100, 0-0-100-0, 0-0-100-0, 100-0-0-0, 100-0-0-0, 0-0-0-100, 0-100-0-0, 0-100-0-0, 0-100-0-0, 0-0-100-0, 0-0-100-0, 100-0-0-0, 0-0-0-100, 0-100-0-0, 100-0-0-0, 0-100-0-0, 0-100-0-0, 0-100-0-0, 0-100-0-0, 0-100-0-0, 0-0-0-100, 0-100-0-0, 100-0-0-0, 0-0-100-0, 0-0-100-0, 0-100-0-0, 0-0-0-100, 0-100-0-0, 0-100-0-0, 0-0-0-100, 0-0-100-0, 0-100-0-0, 0-0-100-0, 100-0-0-0, 100-0-0-0, 0-0-0-100, 0-0-0-100, 0-0-100-0, 0-0-100-0, 100-0-0-0, 100-0-0-0, 100-0-0-0, 0-100-0-0, 0-100-0-0, 100-0-0-0, 0-0-100-0, 0-0-100-0, 0-100-0-0, 0-0-0-100, 0-0-0-100, 0-0-0-100, 0-100-0-0, 0-100-0-0, 0-0-0-100, 0-100-0-0, 0-100-0-0, 100-0-0-0, 0-0-100-0, 0-0-100-0, 100-0-0-0, 0-0-100-0, 0-0-0-100, 0-0-0-100, 0-100-0-0, 0-0-100-0, 0-0-0-100, 0-0-0-100, 0-100-0-0, 0-0-0-100, 0-0-0-100, 0-100-0-0, 0-100-0-0, 100-0-0-0, 0-100-0-0, 0-100-0-0, 100-0-0-0, 0-0-100-0, 0-0-0-100, 0-100-0-0, 0-100-0-0, 100-0-0-0, 100-0-0-0, 0-100-0-0, 0-0-0-100, 100-0-0-0, 0-100-0-0, 0-100-0-0, 0-100-0-0, 0-100-0-0, 100-0-0-0, 0-0-100-0, 0-0-0-100, 100-0-0-0, 0-0-0-100, 0-0-0-100, 0-0-0-100, 0-100-0-0, 100-0-0-0, 0-100-0-0, 0-100-0-0, 0-0-0-100, 0-0-0-100, 0-0-0-100, 0-0-100-0, 100-0-0-0, 0-0-0-100, 0-0-0-100, 0-0-0-100, 0-0-100-0, 100-0-0-0, 0-100-0-0, 100-0-0-0, 0-0-100-0, 0-100-0-0, 100-0-0-0, 0-100-0-0, 0-0-0-100, 0-100-0-0, 100-0-0-0, 100-0-0-0, 100-0-0-0, 0-100-0-0, 0-0-0-100, 0-0-100-0, 100-0-0-0, 0-0-0-100, 0-100-0-0, 100-0-0-0, 0-100-0-0, 0-0-0-100, 0-100-0-0, 100-0-0-0, 100-0-0-0, 0-100-0-0, 0-100-0-0, 100-0-0-0, 0-100-0-0, 0-0-0-100, 0-0-100-0, 0-100-0-0, 0-100-0-0, 0-0-0-100, 0-0-100-0, 0-100-0-0, 0-0-0-100, 0-0-100-0, 0-100-0-0, 100-0-0-0, 100-0-0-0, 0-100-0-0, 100-0-0-0, 0-0-0-100, 0-0-100-0, 0-0-100-0, 100-0-0-0, 0-100-0-0, 0-100-0-0, 0-0-100-0, 100-0-0-0, 0-0-0-100, 0-0-100-0, 100-0-0-0, 0-100-0-0, 100-0-0-0, 0-100-0-0, 0-0-0-100, 0-100-0-0, 0-100-0-0, 100-0-0-0, 100-0-0-0, 0-100-0-0, 0-0-0-100, 0-0-100-0, 0-0-100-0, 100-0-0-0, 0-0-0-100, 0-100-0-0, 100-0-0-0, 100-0-0-0, 100-0-0-0, 0-0-0-100, 0-0-100-0, 0-0-100-0, 100-0-0-0, 0-0-100-0, 0-100-0-0, 0-0-100-0, 0-0-0-100, 0-0-0-100, 0-0-100-0, 0-100-0-0, 0-0-100-0, 0-0-0-100, 0-100-0-0, 0-100-0-0, 100-0-0-0, 0-0-100-0, 0-0-100-0, 100-0-0-0, 100-0-0-0, 0-0-0-100, 0-0-0-100, 0-0-0-100, 0-100-0-0, 100-0-0-0, 0-0-0-100, 0-0-0-100, 0-0-0-100, 0-100-0-0, 100-0-0-0, 0-0-0-100, 0-100-0-0, 0-100-0-0, 100-0-0-0, 100-0-0-0, 100-0-0-0, 100-0-0-0, 0-100-0-0, 0-0-0-100, 0-0-0-100, 0-100-0-0, 0-0-100-0, 0-100-0-0, 0-100-0-0, 0-100-0-0, 0-100-0-0, 100-0-0-0, 0-0-0-100, 0-0-0-100, 0-100-0-0, 0-0-0-100, 0-0-0-100, 0-0-0-100, 0-0-0-100, 100-0-0-0, 0-100-0-0, 0-100-0-0, 0-100-0-0, 100-0-0-0, 100-0-0-0, 0-100-0-0, 100-0-0-0, 100-0-0-0, 100-0-0-0, 100-0-0-0, 0-0-100-0, 0-0-0-100, 0-0-100-0, 0-0-100-0, 0-0-100-0, 100-0-0-0, 100-0-0-0, 0-0-100-0, 100-0-0-0, 100-0-0-0, 0-0-100-0, 0-0-100-0, 0-0-100-0, 0-0-100-0, 100-0-0-0, 100-0-0-0, 0-100-0-0, 100-0-0-0, 0-0-100-0, 0-0-0-100, 0-0-100-0, 0-100-0-0, 0-100-0-0, 0-0-100-0, 100-0-0-0, 0-0-0-100, 0-100-0-0, 0-0-0-100, 100-0-0-0, 100-0-0-0, 0-100-0-0, 100-0-0-0, 0-0-0-100, 0-100-0-0, 0-0-0-100, 0-100-0-0, 0-100-0-0, 0-0-100-0, 0-0-100-0, 100-0-0-0, 0-0-100-0, 100-0-0-0, 100-0-0-0, 100-0-0-0, 100-0-0-0, 0-0-0-100, 0-100-0-0, 0-100-0-0, 100-0-0-0, 100-0-0-0, 0-0-100-0, 0-100-0-0, 100-0-0-0, 100-0-0-0, 0-0-0-100, 100-0-0-0, 100-0-0-0, 0-0-0-100, 0-0-100-0, 100-0-0-0, 0-100-0-0, 0-0-0-100, 0-0-0-100, 0-100-0-0, 100-0-0-0, 0-100-0-0, 0-0-0-100, 0-100-0-0, 0-100-0-0, 100-0-0-0, 0-0-100-0, 0-0-100-0, 100-0-0-0, 0-100-0-0, 0-0-0-100, 0-0-0-100, 0-0-0-100, 100-0-0-0, 100-0-0-0, 0-0-100-0, 100-0-0-0, 0-0-0-100, 0-100-0-0, 0-0-100-0, 0-0-0-100, 0-0-0-100, 0-100-0-0, 0-100-0-0, 100-0-0-0, 100-0-0-0, 0-0-0-100, 0-0-0-100, 0-0-100-0, 100-0-0-0, 0-0-0-100, 0-100-0-0, 0-100-0-0, 100-0-0-0, 100-0-0-0, 0-100-0-0, 0-100-0-0, 100-0-0-0, 100-0-0-0, 100-0-0-0, 100-0-0-0, 100-0-0-0, 0-0-0-100, 100-0-0-0, 0-0-0-100, 0-100-0-0, 100-0-0-0, 0-0-0-100, 0-0-100-0, 0-0-100-0, 0-0-100-0, 0-0-0-100, 100-0-0-0, 0-0-0-100, 0-100-0-0, 0-0-100-0, 100-0-0-0, 100-0-0-0, 0-0-100-0, 0-0-0-100, 0-0-100-0, 0-100-0-0, 0-100-0-0, 100-0-0-0, 0-0-100-0, 100-0-0-0, 100-0-0-0, 100-0-0-0, 0-100-0-0, 0-0-0-100, 0-100-0-0, 0-0-0-100, 0-0-100-0, 0-0-100-0, 0-0-0-100, 0-100-0-0, 0-100-0-0, 100-0-0-0, 0-100-0-0, 100-0-0-0, 100-0-0-0, 0-0-100-0, 0-100-0-0, 0-0-0-100, 0-0-100-0, 100-0-0-0, 0-100-0-0, 0-100-0-0, 0-0-100-0, 0-0-100-0, 0-0-0-100, 100-0-0-0, 100-0-0-0, 0-0-100-0, 100-0-0-0, 100-0-0-0, 0-0-100-0, 0-0-100-0, 0-0-0-100, 0-0-100-0, 100-0-0-0, 0-100-0-0, 0-0-0-100, 0-0-0-100, 0-100-0-0, 0-100-0-0, 100-0-0-0, 100-0-0-0, 100-0-0-0, 100-0-0-0, 100-0-0-0, 0-0-0-100, 0-0-100-0, 0-0-100-0, 100-0-0-0, 0-100-0-0, 100-0-0-0, 100-0-0-0, 0-100-0-0, 0-100-0-0, 100-0-0-0, 100-0-0-0, 0-0-0-100, 0-100-0-0, 100-0-0-0, 0-0-0-100, 0-100-0-0, 0-100-0-0, 0-100-0-0, 0-0-0-100, 0-0-100-0, 0-0-0-100, 0-0-0-100, 0-100-0-0, 0-0-0-100, 0-0-0-100, 0-0-0-100, 0-0-0-100, 0-0-100-0, 0-100-0-0, 0-100-0-0, 100-0-0-0, 100-0-0-0, 100-0-0-0, 0-0-100-0, 0-0-0-100, 100-0-0-0, 0-100-0-0, 100-0-0-0, 0-0-0-100, 0-0-0-100, 0-0-100-0, 0-0-100-0, 0-0-100-0, 0-0-0-100, 0-0-0-100, 0-0-100-0, 0-0-100-0, 100-0-0-0, 0-100-0-0, 0-100-0-0, 0-100-0-0, 0-0-100-0, 0-0-100-0, 0-0-0-100, 0-0-100-0, 0-0-100-0, 0-100-0-0, 0-0-0-100, 0-100-0-0, 0-100-0-0, 100-0-0-0, 0-0-100-0, 0-0-100-0, 100-0-0-0, 0-0-100-0, 100-0-0-0, 0-100-0-0, 0-100-0-0, 0-0-0-100, 0-100-0-0, 100-0-0-0, 0-100-0-0, 0-100-0-0, 100-0-0-0, 0-0-0-100, 0-0-100-0, 0-0-100-0, 0-0-0-100, 100-0-0-0, 100-0-0-0, 0-0-0-100, 0-100-0-0, 100-0-0-0, 0-100-0-0, 100-0-0-0, 0-100-0-0, 100-0-0-0, 0-0-100-0, 0-0-100-0, 100-0-0-0, 0-0-0-100, 0-0-0-100, 0-0-100-0, 0-0-0-100, 0-0-100-0, 100-0-0-0, 0-100-0-0, 100-0-0-0, 0-100-0-0, 0-0-100-0, 0-0-0-100, 0-0-100-0, 0-0-0-100, 0-100-0-0, 100-0-0-0, 0-0-0-100, 0-0-0-100, 0-100-0-0, 0-0-0-100, 0-100-0-0, 0-100-0-0, 0-0-0-100, 0-0-100-0, 0-100-0-0, 100-0-0-0, 100-0-0-0, 0-0-100-0, 0-0-0-100, 0-100-0-0, 0-0-0-100, 0-0-0-100, 0-100-0-0, 0-100-0-0, 100-0-0-0, 0-0-100-0, 0-100-0-0, 0-0-0-100, 0-0-100-0, 0-0-0-100, 0-0-100-0, 0-0-100-0, 0-0-0-100, 0-0-0-100, 0-0-100-0, 100-0-0-0, 0-0-100-0, 100-0-0-0, 100-0-0-0, 0-0-100-0, 0-0-0-100, 100-0-0-0, 100-0-0-0, 0-0-0-100, 0-0-0-100, 0-0-100-0, 0-100-0-0, 100-0-0-0, 100-0-0-0, 0-0-0-100, 100-0-0-0, 100-0-0-0, 0-0-0-100, 0-0-0-100, 0-0-100-0, 100-0-0-0, 0-100-0-0, 0-0-0-100, 0-100-0-0, 100-0-0-0, 0-0-100-0, 100-0-0-0, 0-0-0-100, 0-100-0-0, 0-100-0-0, 100-0-0-0, 0-0-100-0, 0-0-0-100, 0-0-0-100, 0-0-0-100, 0-0-0-100, 100-0-0-0, 0-100-0-0, 100-0-0-0, 0-0-100-0, 100-0-0-0, 100-0-0-0, 0-0-0-100, 0-100-0-0, 0-0-0-100, 0-0-0-100, 0-100-0-0, 0-0-0-100, 0-100-0-0, 100-0-0-0, 0-0-100-0, 0-0-100-0, 0-0-100-0, 100-0-0-0, 0-0-0-100, 100-0-0-0, 0-0-100-0, 0-0-0-100, 0-0-100-0, 100-0-0-0, 0-0-0-100, 100-0-0-0, 100-0-0-0, 0-100-0-0, 100-0-0-0, 0-0-0-100, 0-100-0-0, 0-0-0-100, 0-0-0-100, 0-0-0-100, 0-0-0-100, 0-0-0-100, 100-0-0-0, 100-0-0-0, 0-0-0-100, 100-0-0-0, 100-0-0-0, 0-0-0-100, 0-100-0-0, 0-100-0-0, 0-0-100-0, 0-0-0-100, 0-100-0-0, 0-0-0-100, 100-0-0-0, 0-100-0-0, 0-0-0-100, 100-0-0-0, 0-0-100-0, 100-0-0-0, 100-0-0-0, 0-0-100-0, 100-0-0-0, 0-0-100-0, 100-0-0-0, 0-0-0-100, 100-0-0-0, 0-100-0-0, 0-0-0-100, 0-0-0-100, 0-100-0-0, 0-0-0-100, 100-0-0-0, 100-0-0-0, 0-0-0-100, 0-0-0-100, 0-0-100-0, 100-0-0-0, 0-0-0-100, 0-100-0-0, 100-0-0-0, 100-0-0-0, 0-0-0-100, 100-0-0-0, 0-0-0-100, 100-0-0-0, 0-100-0-0, 0-0-0-100, 100-0-0-0, 100-0-0-0, 100-0-0-0, 0-0-100-0, 0-0-100-0, 0-0-0-100, 0-0-100-0, 0-100-0-0, 0-0-0-100, 0-0-0-100, 0-0-0-100, 100-0-0-0, 0-100-0-0, 100-0-0-0, 0-100-0-0, 0-100-0-0, 100-0-0-0, 0-0-0-100, 0-0-0-100, 0-0-100-0, 0-0-0-100, 0-100-0-0, 0-0-0-100, 0-100-0-0, 0-0-0-100, 0-0-0-100, 0-0-0-100, 0-0-0-100, 0-100-0-0, 0-0-0-100, 0-100-0-0, 0-0-0-100, 0-100-0-0, 0-100-0-0, 0-0-0-100, 100-0-0-0, 100-0-0-0, 100-0-0-0, 0-0-0-100, 0-0-100-0, 0-0-0-100, 100-0-0-0, 0-0-100-0, 100-0-0-0, 0-0-100-0, 0-100-0-0, 0-0-0-100, 0-0-0-100, 100-0-0-0, 100-0-0-0, 0-100-0-0, 100-0-0-0, 100-0-0-0, 100-0-0-0, 100-0-0-0, 0-0-100-0, 100-0-0-0, 0-100-0-0, 0-0-0-100, 0-100-0-0, 100-0-0-0, 0-0-0-100, 100-0-0-0, 100-0-0-0, 0-0-0-100, 100-0-0-0, 0-0-0-100, 100-0-0-0, 0-100-0-0, 0-100-0-0, 0-0-0-100, 0-0-100-0, 0-0-0-100, 0-0-0-100, 0-0-0-100, 0-0-0-100, 0-0-0-100, 100-0-0-0, 100-0-0-0, 100-0-0-0, 100-0-0-0, 0-0-100-0, 100-0-0-0, 0-0-0-100, 0-0-0-100, 0-0-100-0, 100-0-0-0, 0-0-0-100, 0-0-0-100, 0-0-100-0, 100-0-0-0, 0-0-0-100, 0-0-100-0, 100-0-0-0, 100-0-0-0, 100-0-0-0, 0-0-100-0, 100-0-0-0, 0-0-0-100, 0-100-0-0, 100-0-0-0, 0-0-0-100, 0-0-100-0, 100-0-0-0, 0-100-0-0, 0-0-0-100, 100-0-0-0, 100-0-0-0, 0-0-0-100, 100-0-0-0, 100-0-0-0, 0-100-0-0, 100-0-0-0, 0-0-0-100, 0-0-0-100, 100-0-0-0, 0-100-0-0, 100-0-0-0, 100-0-0-0, 100-0-0-0, 0-100-0-0, 100-0-0-0, 100-0-0-0, 0-0-0-100, 0-100-0-0, 0-100-0-0, 0-0-0-100, 100-0-0-0, 0-100-0-0, 0-0-0-100, 100-0-0-0, 0-0-0-100, 100-0-0-0, 100-0-0-0, 0-0-0-100, 0-100-0-0, 100-0-0-0, 100-0-0-0, 0-0-0-100, 100-0-0-0, 0-100-0-0, 0-0-100-0, 0-0-100-0, 0-0-0-100, 0-0-100-0, 100-0-0-0, 0-0-0-100, 0-0-0-100, 0-100-0-0, 100-0-0-0, 100-0-0-0, 100-0-0-0, 0-0-0-100, 0-0-100-0, 0-0-0-100, 0-100-0-0, 100-0-0-0, 100-0-0-0, 0-0-0-100, 0-100-0-0, 0-0-0-100, 0-0-0-100, 0-0-0-100, 0-100-0-0, 0-0-0-100, 0-100-0-0, 100-0-0-0, 0-0-0-100, 0-0-0-100, 0-0-100-0, 0-100-0-0, 100-0-0-0, 0-100-0-0, 100-0-0-0, 0-0-0-100, 100-0-0-0, 0-100-0-0, 0-0-0-100, 0-100-0-0, 0-0-0-100, 0-0-0-100, 0-0-0-100, 0-0-100-0, 0-0-0-100, 0-100-0-0, 0-100-0-0, 0-0-0-100, 0-0-0-100, 100-0-0-0, 0-0-0-100, 0-100-0-0, 0-100-0-0, 0-0-0-100, 0-100-0-0, 100-0-0-0, 100-0-0-0, 100-0-0-0, 0-0-0-100, 0-0-0-100, 0-0-100-0, 0-100-0-0, 0-100-0-0, 0-0-0-100, 100-0-0-0, 0-100-0-0, 100-0-0-0, 0-0-0-100, 0-0-100-0, 0-100-0-0, 0-0-0-100, 0-0-0-100, 100-0-0-0, 0-100-0-0, 100-0-0-0, 0-0-0-100, 0-100-0-0, 0-0-0-100, 0-0-100-0, 100-0-0-0, 0-0-100-0, 0-0-100-0, 100-0-0-0, 0-100-0-0, 100-0-0-0, 0-0-100-0, 0-100-0-0, 0-100-0-0, 100-0-0-0, 0-0-100-0, 0-0-0-100, 0-0-100-0, 0-0-0-100, 0-0-100-0, 100-0-0-0, 0-100-0-0, 0-0-0-100, 0-0-0-100, 0-0-100-0, 0-0-100-0, 100-0-0-0, 0-0-0-100, 0-0-0-100, 0-0-100-0, 0-0-100-0, 100-0-0-0, 0-0-100-0, 100-0-0-0, 0-0-0-100, 0-0-100-0, 0-0-0-100, 0-0-100-0, 0-0-100-0, 100-0-0-0, 0-0-100-0, 0-0-100-0, 100-0-0-0, 100-0-0-0, 100-0-0-0, 100-0-0-0, 100-0-0-0, 0-0-0-100, 0-100-0-0, 0-0-100-0, 0-0-100-0, 0-0-100-0, 0-0-100-0, 0-100-0-0, 0-100-0-0, 0-100-0-0, 100-0-0-0, 0-0-0-100, 0-0-0-100, 0-0-0-100, 0-100-0-0, 0-0-0-100, 100-0-0-0, 100-0-0-0, 0-0-100-0, 0-0-0-100, 0-0-0-100, 0-0-100-0, 0-0-0-100, 0-0-0-100, 0-100-0-0, 100-0-0-0, 0-100-0-0, 100-0-0-0, 100-0-0-0, 0-0-0-100, 0-100-0-0, 0-0-0-100, 100-0-0-0, 100-0-0-0, 0-0-100-0, 0-0-0-100, 100-0-0-0, 0-100-0-0, 100-0-0-0, 0-0-100-0, 100-0-0-0, 0-100-0-0, 100-0-0-0, 0-0-0-100, 0-0-0-100, 0-0-100-0, 0-100-0-0, 0-0-0-100, 0-100-0-0, 0-0-0-100, 0-0-0-100, 0-100-0-0, 0-0-0-100, 100-0-0-0, 100-0-0-0, 0-0-0-100, 0-0-0-100, 100-0-0-0, 100-0-0-0, 0-0-100-0, 100-0-0-0, 100-0-0-0, 100-0-0-0, 100-0-0-0, 100-0-0-0, 100-0-0-0, 0-0-0-100, 0-100-0-0, 0-0-100-0, 0-0-100-0, 0-100-0-0, 0-0-100-0, 100-0-0-0, 0-0-0-100, 0-0-100-0, 100-0-0-0, 100-0-0-0, 0-0-100-0, 100-0-0-0, 0-0-0-100, 0-0-0-100, 100-0-0-0, 100-0-0-0, 0-0-100-0, 0-100-0-0, 0-100-0-0, 0-0-100-0, 100-0-0-0, 0-100-0-0, 100-0-0-0, 0-0-100-0, 0-0-0-100, 0-0-100-0, 100-0-0-0, 0-0-100-0, 0-100-0-0, 0-0-100-0, 0-0-0-100, 100-0-0-0, 100-0-0-0, 0-0-0-100, 0-100-0-0, 0-0-0-100, 0-0-0-100, 0-100-0-0, 100-0-0-0, 0-0-0-100, 0-100-0-0, 0-0-0-100, 0-100-0-0, 0-0-0-100, 0-100-0-0, 0-0-0-100, 0-0-0-100, 100-0-0-0, 0-0-100-0, 100-0-0-0, 0-0-0-100, 0-0-0-100, 100-0-0-0, 0-0-0-100, 0-0-0-100, 0-0-0-100, 0-0-100-0, 0-0-0-100, 0-100-0-0, 0-0-0-100, 0-0-0-100, 0-100-0-0, 0-100-0-0, 100-0-0-0, 0-0-100-0, 100-0-0-0, 0-0-100-0, 0-0-0-100, 100-0-0-0, 0-0-100-0, 0-0-100-0, 0-0-100-0, 0-0-100-0, 0-0-0-100, 0-100-0-0, 100-0-0-0, 0-0-0-100, 0-100-0-0, 100-0-0-0, 0-0-100-0, 0-0-100-0, 0-0-0-100, 0-100-0-0, 0-100-0-0, 0-0-0-100, 0-0-0-100, 0-0-0-100, 0-0-0-100, 0-100-0-0, 100-0-0-0, 100-0-0-0, 0-0-0-100, 0-0-0-100, 0-0-100-0, 0-0-100-0, 100-0-0-0, 0-0-0-100, 100-0-0-0, 100-0-0-0, 0-100-0-0, 0-100-0-0, 100-0-0-0, 100-0-0-0, 100-0-0-0, 100-0-0-0, 0-0-0-100, 100-0-0-0, 100-0-0-0, 0-0-100-0, 0-100-0-0, 0-0-0-100, 0-0-0-100, 0-100-0-0, 100-0-0-0, 0-100-0-0, 0-0-0-100, 100-0-0-0, 0-0-100-0, 100-0-0-0, 100-0-0-0, 0-0-100-0, 0-0-100-0, 100-0-0-0, 0-0-0-100, 100-0-0-0, 0-0-0-100, 0-0-0-100, 0-0-100-0, 0-0-0-100, 0-0-100-0, 100-0-0-0, 0-0-100-0, 0-0-100-0, 0-100-0-0, 0-0-100-0, 100-0-0-0, 0-100-0-0, 100-0-0-0, 100-0-0-0, 0-100-0-0, 100-0-0-0, 0-100-0-0, 100-0-0-0, 100-0-0-0, 0-0-0-100, 0-0-100-0, 0-0-100-0, 0-0-100-0, 0-0-0-100, 0-0-100-0, 0-0-0-100, 0-0-0-100, 100-0-0-0, 0-100-0-0, 100-0-0-0, 0-0-100-0, 0-0-100-0, 100-0-0-0, 100-0-0-0, 0-0-0-100, 100-0-0-0, 0-0-0-100, 0-0-0-100, 0-0-100-0, 0-100-0-0, 100-0-0-0, 0-0-100-0, 0-0-0-100, 0-0-0-100, 100-0-0-0, 0-100-0-0, 0-100-0-0, 0-0-0-100, 0-100-0-0, 0-0-100-0, 0-0-0-100, 0-0-100-0, 100-0-0-0, 0-0-0-100, 0-100-0-0, 0-0-100-0, 100-0-0-0, 0-0-0-100, 0-0-0-100, 0-100-0-0, 100-0-0-0, 100-0-0-0, 0-0-100-0, 100-0-0-0, 0-0-100-0, 0-0-100-0, 100-0-0-0, 0-100-0-0, 100-0-0-0, 0-0-0-100, 0-100-0-0, 100-0-0-0, 0-0-0-100, 0-0-0-100, 0-100-0-0, 0-0-0-100, 0-0-0-100, 0-0-0-100, 0-100-0-0, 0-0-0-100, 0-0-0-100, 0-0-0-100, 0-0-100-0, 0-0-100-0, 0-0-100-0, 0-0-0-100, 100-0-0-0, 100-0-0-0, 0-0-0-100, 0-0-0-100, 100-0-0-0, 0-0-0-100, 0-100-0-0, 0-100-0-0, 0-0-0-100, 0-0-0-100, 0-0-0-100, 0-0-0-100, 0-100-0-0, 0-100-0-0, 100-0-0-0, 100-0-0-0, 100-0-0-0, 0-0-100-0, 100-0-0-0, 100-0-0-0, 0-100-0-0, 100-0-0-0, 0-0-0-100, 0-0-0-100, 0-0-0-100, 0-0-0-100, 0-100-0-0, 0-100-0-0, 100-0-0-0, 0-0-0-100, 0-100-0-0, 0-100-0-0, 0-100-0-0, 0-0-100-0, 0-100-0-0, 0-0-0-100, 0-0-0-100, 0-0-100-0, 0-0-100-0, 100-0-0-0, 0-0-100-0, 0-0-0-100, 0-0-0-100, 100-0-0-0, 0-0-0-100, 0-100-0-0, 0-100-0-0, 100-0-0-0, 0-100-0-0, 100-0-0-0, 100-0-0-0, 0-0-0-100, 100-0-0-0, 0-0-100-0, 0-0-0-100, 100-0-0-0, 0-100-0-0, 100-0-0-0, 0-0-0-100, 0-0-0-100, 100-0-0-0, 0-100-0-0, 100-0-0-0, 0-0-100-0, 0-0-100-0, 0-0-0-100, 0-0-0-100, 100-0-0-0, 0-0-100-0, 0-0-0-100, 0-0-100-0, 100-0-0-0, 0-0-0-100, 0-0-100-0, 0-0-0-100, 0-100-0-0, 0-0-100-0, 100-0-0-0, 0-100-0-0, 100-0-0-0, 100-0-0-0, 100-0-0-0, 0-100-0-0, 0-0-0-100, 100-0-0-0, 0-0-100-0, 0-0-0-100, 0-0-0-100, 0-0-0-100, 0-0-100-0, 0-0-0-100, 0-100-0-0, 0-0-100-0, 0-0-0-100, 0-0-100-0, 100-0-0-0, 0-100-0-0, 100-0-0-0, 100-0-0-0, 100-0-0-0, 0-100-0-0, 0-0-0-100, 0-0-100-0, 0-0-0-100, 0-100-0-0, 100-0-0-0, 0-0-0-100, 0-100-0-0, 0-100-0-0, 100-0-0-0, 0-100-0-0, 100-0-0-0, 100-0-0-0, 100-0-0-0, 0-0-0-100, 0-100-0-0, 100-0-0-0, 100-0-0-0, 0-0-0-100, 0-0-0-100, 0-0-100-0, 100-0-0-0, 0-0-100-0, 100-0-0-0, 0-0-0-100, 0-100-0-0, 100-0-0-0, 0-0-100-0, 0-0-0-100, 0-0-0-100, 0-0-100-0, 0-0-100-0, 100-0-0-0, 0-100-0-0, 0-0-0-100, 0-0-100-0, 100-0-0-0, 100-0-0-0, 0-0-0-100, 0-100-0-0, 0-0-0-100, 0-100-0-0, 0-0-100-0, 100-0-0-0, 0-0-100-0, 0-0-100-0, 0-0-100-0, 0-0-100-0, 100-0-0-0, 100-0-0-0, 0-0-0-100, 0-0-100-0, 0-0-100-0, 100-0-0-0, 0-0-100-0, 0-0-0-100, 0-0-100-0, 0-0-100-0, 0-100-0-0, 100-0-0-0, 100-0-0-0, 0-100-0-0, 0-0-0-100, 0-0-100-0, 100-0-0-0, 0-100-0-0, 0-0-100-0, 0-0-0-100, 0-0-100-0, 0-100-0-0, 0-100-0-0, 100-0-0-0, 0-0-0-100, 0-100-0-0, 0-0-0-100, 0-0-100-0, 0-0-0-100, 0-0-100-0, 100-0-0-0, 0-100-0-0, 0-0-0-100, 100-0-0-0, 100-0-0-0, 100-0-0-0, 100-0-0-0, 0-0-100-0, 100-0-0-0, 0-0-0-100, 0-0-100-0, 0-0-100-0, 0-0-100-0, 0-0-100-0, 0-100-0-0, 0-0-0-100, 0-0-0-100, 0-100-0-0, 100-0-0-0, 0-0-100-0, 0-0-100-0, 0-0-0-100, 0-100-0-0, 0-100-0-0, 0-0-100-0, 0-0-100-0, 0-0-0-100, 0-0-100-0, 0-0-0-100, 0-100-0-0, 0-100-0-0, 0-100-0-0, 100-0-0-0, 0-100-0-0, 0-100-0-0, 100-0-0-0, 100-0-0-0, 100-0-0-0, 0-0-100-0, 0-0-100-0, 0-0-0-100, 0-0-100-0, 0-0-100-0, 0-0-0-100, 0-100-0-0, 100-0-0-0, 100-0-0-0, 0-0-0-100, 0-0-0-100, 100-0-0-0, 0-0-0-100, 0-0-100-0, 100-0-0-0, 100-0-0-0, 0-0-100-0, 0-100-0-0, 0-0-0-100, 0-0-100-0, 0-0-100-0, 0-0-0-100, 0-0-100-0, 100-0-0-0, 100-0-0-0, 0-0-0-100, 0-0-100-0, 0-0-100-0, 0-0-100-0, 0-100-0-0, 0-0-0-100, 0-0-100-0, 100-0-0-0, 100-0-0-0, 100-0-0-0, 100-0-0-0, 0-100-0-0, 0-0-0-100, 0-0-100-0, 0-100-0-0, 0-0-0-100, 100-0-0-0, 0-100-0-0, 100-0-0-0, 100-0-0-0, 0-0-0-100, 0-100-0-0, 0-0-0-100, 0-0-0-100, 0-0-100-0, 100-0-0-0, 100-0-0-0, 100-0-0-0, 0-0-0-100, 0-100-0-0, 100-0-0-0, 100-0-0-0, 100-0-0-0, 100-0-0-0, 100-0-0-0, 100-0-0-0, 0-100-0-0, 0-100-0-0, 0-0-0-100, 0-0-100-0, 100-0-0-0, 0-100-0-0, 0-0-100-0, 0-0-100-0, 0-0-100-0, 100-0-0-0, 0-0-100-0, 0-0-0-100, 0-0-100-0, 100-0-0-0, 0-0-100-0, 0-0-0-100, 0-0-100-0, 0-0-0-100, 0-100-0-0, 0-0-0-100, 100-0-0-0, 0-100-0-0, 0-100-0-0, 100-0-0-0, 0-0-100-0, 0-100-0-0, 100-0-0-0, 0-0-100-0, 0-100-0-0, 0-0-100-0, 0-100-0-0, 0-100-0-0, 100-0-0-0, 0-0-100-0, 100-0-0-0, 0-100-0-0, 0-0-100-0, 0-0-100-0, 0-0-100-0, 100-0-0-0, 0-0-0-100, 0-0-0-100, 0-100-0-0, 0-0-100-0, 0-0-100-0, 0-0-100-0, 0-0-100-0, 0-100-0-0, 0-0-0-100, 0-0-0-100, 0-100-0-0, 0-100-0-0, 0-100-0-0, 0-100-0-0, 0-100-0-0, 0-0-100-0, 0-0-100-0, 0-0-0-100, 0-0-100-0, 0-100-0-0, 0-100-0-0, 0-0-100-0, 0-0-100-0, 0-0-0-100, 100-0-0-0, 0-0-0-100, 0-0-100-0, 0-0-0-100, 0-0-100-0, 0-100-0-0, 100-0-0-0, 0-100-0-0, 100-0-0-0, 100-0-0-0, 100-0-0-0, 0-0-100-0, 0-0-0-100, 100-0-0-0, 0-0-0-100, 0-100-0-0, 100-0-0-0, 0-0-100-0, 0-0-100-0, 100-0-0-0, 100-0-0-0, 0-100-0-0, 0-0-100-0, 0-0-100-0, 0-0-100-0, 100-0-0-0, 0-100-0-0, 0-100-0-0, 100-0-0-0, 0-0-0-100, 0-0-100-0, 0-0-0-100, 0-0-100-0, 0-100-0-0, 0-100-0-0, 0-0-100-0, 0-0-100-0, 100-0-0-0, 0-0-100-0, 100-0-0-0, 0-100-0-0, 0-0-0-100, 0-0-0-100, 0-0-0-100, 0-0-100-0, 0-100-0-0, 0-100-0-0, 0-0-0-100, 0-0-0-100, 0-100-0-0, 0-100-0-0, 100-0-0-0, 0-100-0-0, 100-0-0-0, 100-0-0-0, 100-0-0-0, 0-0-100-0, 100-0-0-0, 0-0-100-0, 0-0-100-0, 0-0-100-0, 0-0-0-100, 0-0-100-0, 0-100-0-0, 0-0-0-100, 0-0-0-100, 0-0-0-100, 0-100-0-0, 0-0-0-100, 0-0-0-100, 0-100-0-0, 0-100-0-0, 0-0-0-100, 0-0-100-0, 0-0-0-100, 100-0-0-0, 0-0-0-100, 0-0-100-0, 100-0-0-0, 0-0-0-100, 0-100-0-0, 0-0-100-0, 100-0-0-0, 0-100-0-0, 0-0-0-100, 0-0-0-100, 0-0-100-0, 0-100-0-0, 0-0-0-100, 0-0-0-100, 0-100-0-0, 0-100-0-0, 100-0-0-0, 0-100-0-0, 100-0-0-0, 0-0-100-0, 0-0-0-100, 0-0-0-100, 100-0-0-0, 0-0-0-100, 0-100-0-0, 0-0-0-100, 100-0-0-0, 0-100-0-0, 0-100-0-0, 0-0-100-0, 100-0-0-0, 0-0-100-0, 0-0-100-0, 100-0-0-0, 100-0-0-0, 0-100-0-0, 0-0-100-0, 100-0-0-0, 0-100-0-0, 0-0-0-100, 0-0-0-100, 0-0-0-100, 0-100-0-0, 0-0-100-0, 0-100-0-0, 0-0-0-100, 0-0-100-0, 100-0-0-0, 100-0-0-0, 0-0-100-0, 0-0-100-0, 0-0-0-100, 0-0-100-0, 0-0-0-100, 0-100-0-0, 0-0-100-0, 0-0-0-100, 0-0-0-100, 0-0-100-0, 0-100-0-0, 100-0-0-0, 0-0-0-100, 0-0-0-100, 0-0-0-100, 0-100-0-0, 0-0-0-100, 0-0-100-0, 100-0-0-0, 0-0-0-100, 100-0-0-0, 0-100-0-0, 0-0-0-100, 0-0-100-0, 0-100-0-0, 0-100-0-0, 0-100-0-0, 0-100-0-0, 100-0-0-0, 100-0-0-0, 0-0-100-0, 0-100-0-0, 0-0-0-100, 100-0-0-0, 100-0-0-0, 0-0-100-0, 100-0-0-0, 100-0-0-0, 0-0-100-0, 0-0-100-0, 100-0-0-0, 0-100-0-0, 0-0-0-100, 0-0-0-100, 0-100-0-0, 0-0-0-100, 0-0-0-100, 0-100-0-0, 100-0-0-0, 0-0-100-0, 0-100-0-0, 0-0-0-100, 0-100-0-0, 100-0-0-0, 0-100-0-0, 100-0-0-0, 0-100-0-0, 0-100-0-0, 0-100-0-0, 0-100-0-0, 0-0-0-100, 0-0-0-100, 0-0-100-0, 100-0-0-0, 0-0-100-0, 100-0-0-0, 0-0-100-0, 100-0-0-0, 0-0-100-0, 0-100-0-0, 0-100-0-0, 0-0-100-0, 0-0-100-0, 0-0-0-100, 0-100-0-0, 100-0-0-0, 100-0-0-0, 0-0-0-100, 0-0-100-0, 0-100-0-0, 100-0-0-0, 100-0-0-0, 0-100-0-0, 0-0-100-0, 0-0-100-0, 100-0-0-0, 0-0-100-0, 0-0-100-0, 100-0-0-0, 0-100-0-0, 0-100-0-0, 0-100-0-0, 0-0-100-0, 0-0-0-100, 0-100-0-0, 0-0-100-0, 100-0-0-0, 0-0-100-0, 0-0-0-100, 0-0-100-0, 0-0-100-0, 0-100-0-0, 0-0-0-100, 100-0-0-0, 0-0-0-100, 0-0-0-100, 100-0-0-0, 0-0-0-100, 0-0-0-100, 0-100-0-0, 0-0-0-100, 100-0-0-0, 0-100-0-0, 0-100-0-0, 100-0-0-0, 0-100-0-0, 100-0-0-0, 100-0-0-0, 0-0-0-100, 0-0-0-100, 100-0-0-0, 0-0-100-0, 100-0-0-0, 0-0-0-100, 100-0-0-0, 0-0-0-100, 0-100-0-0, 100-0-0-0, 0-0-100-0, 0-0-100-0, 0-100-0-0, 0-0-0-100, 100-0-0-0, 0-100-0-0, 0-100-0-0, 0-0-100-0, 0-0-100-0, 0-0-0-100, 0-0-0-100, 0-0-0-100, 0-0-0-100, 0-0-100-0, 0-0-100-0, 100-0-0-0, 100-0-0-0, 0-100-0-0, 0-0-0-100, 100-0-0-0, 100-0-0-0, 0-0-0-100, 0-0-100-0, 100-0-0-0, 0-0-100-0, 100-0-0-0, 0-100-0-0, 100-0-0-0, 0-0-100-0, 100-0-0-0, 0-0-100-0, 0-0-0-100, 100-0-0-0, 0-100-0-0, 0-0-0-100, 0-0-0-100, 0-0-100-0, 0-0-0-100, 0-0-0-100, 0-100-0-0, 0-0-100-0, 100-0-0-0, 0-0-100-0, 0-0-100-0, 0-0-0-100, 0-0-0-100, 0-0-100-0, 100-0-0-0, 0-100-0-0, 100-0-0-0, 100-0-0-0, 0-0-0-100, 0-0-0-100, 0-0-0-100, 0-0-100-0, 100-0-0-0, 0-100-0-0, 0-100-0-0, 0-0-0-100, 100-0-0-0, 0-100-0-0, 0-0-100-0, 0-0-0-100, 0-100-0-0, 0-100-0-0, 100-0-0-0, 100-0-0-0, 0-100-0-0, 0-0-0-100, 0-0-0-100, 0-0-100-0, 100-0-0-0, 100-0-0-0, 0-0-0-100, 0-100-0-0, 100-0-0-0, 100-0-0-0, 0-0-100-0, 100-0-0-0, 0-0-0-100, 0-0-0-100, 0-100-0-0, 100-0-0-0, 0-100-0-0, 100-0-0-0, 0-100-0-0, 0-100-0-0, 100-0-0-0, 0-100-0-0, 100-0-0-0, 0-0-100-0, 0-0-0-100, 0-0-0-100, 0-0-0-100, 0-100-0-0, 0-0-0-100, 0-0-100-0, 0-100-0-0, 0-0-0-100, 0-100-0-0, 0-100-0-0, 100-0-0-0, 0-0-100-0, 0-100-0-0, 0-0-0-100, 0-0-100-0, 100-0-0-0, 100-0-0-0, 0-0-0-100, 0-0-100-0, 100-0-0-0, 0-0-100-0, 100-0-0-0, 0-100-0-0, 100-0-0-0, 100-0-0-0, 0-0-0-100, 100-0-0-0, 0-0-0-100, 100-0-0-0, 0-0-0-100, 0-0-100-0, 0-100-0-0, 100-0-0-0, 100-0-0-0, 0-0-100-0, 0-0-0-100, 0-0-100-0, 0-0-100-0, 0-0-100-0, 100-0-0-0, 100-0-0-0, 0-0-100-0, 100-0-0-0, 0-0-100-0, 0-0-100-0, 100-0-0-0, 0-0-100-0, 0-100-0-0, 100-0-0-0, 100-0-0-0, 0-100-0-0, 100-0-0-0, 0-100-0-0, 0-100-0-0, 100-0-0-0, 0-100-0-0, 0-0-100-0, 0-0-100-0, 0-0-100-0, 100-0-0-0, 100-0-0-0, 100-0-0-0, 100-0-0-0, 0-100-0-0, 0-0-0-100, 100-0-0-0, 100-0-0-0, 0-0-0-100, 0-0-0-100, 0-0-0-100, 0-0-100-0, 0-0-100-0, 100-0-0-0, 100-0-0-0, 0-0-100-0, 0-0-100-0, 0-0-0-100, 0-100-0-0, 100-0-0-0, 100-0-0-0, 0-100-0-0, 0-100-0-0, 0-100-0-0, 0-100-0-0, 0-0-100-0, 100-0-0-0, 100-0-0-0, 100-0-0-0, 0-0-0-100, 0-0-0-100, 0-0-100-0, 100-0-0-0, 0-0-0-100, 100-0-0-0, 0-100-0-0, 100-0-0-0, 100-0-0-0, 0-100-0-0, 100-0-0-0, 100-0-0-0, 0-0-0-100, 0-100-0-0, 0-0-100-0, 0-0-100-0, 0-0-100-0, 0-0-100-0, 100-0-0-0, 0-0-100-0, 0-0-0-100, 0-0-100-0, 0-0-100-0, 0-0-100-0, 0-100-0-0, 0-100-0-0, 0-0-0-100, 0-0-0-100, 0-100-0-0, 0-0-0-100, 0-0-100-0, 0-0-100-0, 0-0-100-0, 100-0-0-0, 100-0-0-0, 100-0-0-0, 0-100-0-0, 0-0-0-100, 100-0-0-0, 100-0-0-0, 100-0-0-0, 100-0-0-0, 100-0-0-0, 100-0-0-0, 100-0-0-0, 0-100-0-0, 0-100-0-0, 0-0-0-100, 0-100-0-0, 100-0-0-0, 0-100-0-0, 0-0-0-100, 100-0-0-0, 0-0-100-0, 100-0-0-0, 100-0-0-0, 100-0-0-0, 100-0-0-0, 100-0-0-0, 0-0-0-100, 0-0-0-100, 0-100-0-0, 0-0-100-0, 0-100-0-0, 100-0-0-0, 0-0-100-0, 0-0-0-100, 0-0-100-0, 100-0-0-0, 100-0-0-0, 0-0-100-0, 100-0-0-0, 0-0-100-0, 0-0-0-100, 0-0-0-100, 0-0-100-0, 0-0-0-100, 0-100-0-0, 0-0-0-100, 0-0-0-100, 0-0-0-100, 0-100-0-0, 100-0-0-0, 0-100-0-0, 100-0-0-0, 0-0-100-0, 0-100-0-0, 0-0-0-100, 0-0-100-0, 0-0-0-100, 100-0-0-0, 0-0-0-100, 0-100-0-0, 100-0-0-0, 100-0-0-0, 100-0-0-0, 0-100-0-0, 0-0-100-0, 0-0-100-0, 100-0-0-0, 0-100-0-0, 0-100-0-0, 0-100-0-0, 100-0-0-0, 100-0-0-0, 100-0-0-0, 100-0-0-0, 100-0-0-0, 0-100-0-0, 100-0-0-0, 0-0-0-100, 0-100-0-0, 100-0-0-0, 0-0-100-0, 0-0-0-100, 0-0-100-0, 0-0-100-0, 0-0-0-100, 0-100-0-0, 100-0-0-0, 0-0-100-0, 100-0-0-0, 0-0-100-0, 0-0-0-100, 0-100-0-0, 0-100-0-0, 0-0-100-0, 0-0-100-0, 0-100-0-0, 0-0-100-0, 0-100-0-0, 0-0-100-0, 100-0-0-0, 100-0-0-0, 0-100-0-0, 0-0-0-100, 0-0-0-100, 0-100-0-0, 0-0-0-100, 0-0-0-100, 0-100-0-0, 0-100-0-0, 0-0-100-0, 100-0-0-0, 0-100-0-0, 0-100-0-0, 0-100-0-0, 100-0-0-0, 0-0-100-0, 100-0-0-0, 0-0-100-0, 100-0-0-0, 0-100-0-0, 0-100-0-0, 100-0-0-0, 100-0-0-0, 0-100-0-0, 100-0-0-0, 0-100-0-0, 100-0-0-0, 100-0-0-0, 0-100-0-0, 100-0-0-0, 100-0-0-0, 100-0-0-0, 0-0-0-100, 0-0-100-0, 100-0-0-0, 100-0-0-0, 0-0-100-0, 100-0-0-0, 0-100-0-0, 0-100-0-0, 100-0-0-0, 0-100-0-0, 100-0-0-0, 100-0-0-0, 100-0-0-0, 100-0-0-0, 0-0-0-100, 0-100-0-0, 100-0-0-0, 0-0-0-100, 0-0-100-0, 0-0-100-0, 0-100-0-0, 0-0-0-100, 0-0-0-100, 0-100-0-0, 100-0-0-0, 0-0-100-0, 100-0-0-0, 100-0-0-0, 100-0-0-0, 100-0-0-0, 0-0-0-100, 0-0-0-100, 0-100-0-0, 0-100-0-0, 0-0-0-100, 0-100-0-0, 0-0-0-100, 0-0-100-0, 0-100-0-0, 100-0-0-0, 100-0-0-0, 0-0-0-100, 0-0-100-0, 0-0-100-0, 0-0-0-100, 0-0-0-100, 0-100-0-0, 100-0-0-0, 100-0-0-0, 0-0-100-0, 0-0-0-100, 0-0-100-0, 0-100-0-0, 100-0-0-0, 0-100-0-0, 100-0-0-0, 0-0-100-0, 0-0-0-100, 0-100-0-0, 100-0-0-0, 100-0-0-0, 0-0-100-0, 0-0-100-0, 100-0-0-0, 100-0-0-0, 0-0-100-0, 0-0-100-0, 100-0-0-0, 100-0-0-0, 100-0-0-0, 0-0-100-0, 0-100-0-0, 0-0-0-100, 0-0-100-0, 0-100-0-0, 100-0-0-0, 0-0-100-0, 0-0-0-100, 0-0-100-0, 0-0-0-100, 0-100-0-0, 0-0-100-0, 0-100-0-0, 100-0-0-0, 0-0-0-100, 0-100-0-0, 0-0-0-100, 0-0-100-0, 100-0-0-0, 0-100-0-0, 100-0-0-0, 100-0-0-0, 0-100-0-0, 0-100-0-0, 0-100-0-0, 0-0-0-100, 0-0-0-100, 0-0-100-0, 0-100-0-0, 0-100-0-0, 100-0-0-0, 0-100-0-0, 100-0-0-0, 100-0-0-0, 0-0-0-100, 0-100-0-0, 0-0-0-100, 0-100-0-0, 0-100-0-0, 100-0-0-0, 0-100-0-0, 0-0-100-0, 100-0-0-0, 0-0-100-0, 0-0-0-100, 0-100-0-0, 0-100-0-0, 0-0-0-100, 0-100-0-0, 100-0-0-0, 100-0-0-0, 0-100-0-0, 0-100-0-0, 0-0-0-100, 0-100-0-0, 0-100-0-0, 0-100-0-0, 100-0-0-0, 0-100-0-0, 100-0-0-0, 100-0-0-0, 0-100-0-0, 0-100-0-0, 100-0-0-0, 100-0-0-0, 100-0-0-0, 100-0-0-0, 0-100-0-0, 100-0-0-0, 0-0-100-0, 0-0-100-0, 0-0-0-100, 0-100-0-0, 0-100-0-0, 0-0-100-0, 0-0-100-0, 100-0-0-0, 0-100-0-0, 100-0-0-0, 100-0-0-0, 0-100-0-0, 100-0-0-0, 0-0-100-0, 0-100-0-0, 100-0-0-0, 0-100-0-0, 0-100-0-0, 0-100-0-0, 100-0-0-0, 0-0-0-100, 100-0-0-0, 100-0-0-0, 0-0-0-100, 100-0-0-0, 0-100-0-0, 100-0-0-0, 0-100-0-0, 0-100-0-0, 0-100-0-0, 0-0-100-0, 0-0-0-100, 0-0-100-0, 0-0-0-100, 100-0-0-0, 0-0-0-100, 100-0-0-0, 100-0-0-0, 100-0-0-0, 0-100-0-0, 0-0-0-100, 0-0-0-100, 0-0-100-0, 100-0-0-0, 0-100-0-0, 100-0-0-0, 0-0-0-100, 0-100-0-0, 0-0-0-100, 0-100-0-0, 0-0-0-100, 0-0-100-0, 100-0-0-0, 0-0-100-0, 0-0-100-0, 0-100-0-0, 100-0-0-0, 100-0-0-0, 0-100-0-0, 0-0-0-100, 0-100-0-0, 100-0-0-0, 100-0-0-0, 0-0-100-0, 0-0-0-100, 0-0-0-100, 0-0-100-0, 0-0-100-0, 100-0-0-0, 0-100-0-0, 100-0-0-0, 100-0-0-0, 0-100-0-0, 100-0-0-0, 0-0-0-100, 0-100-0-0, 100-0-0-0, 0-100-0-0, 0-100-0-0, 0-0-100-0, 0-0-0-100, 100-0-0-0, 0-0-100-0, 100-0-0-0, 0-0-100-0, 0-100-0-0, 100-0-0-0, 0-0-100-0, 100-0-0-0, 0-100-0-0, 100-0-0-0, 100-0-0-0, 0-100-0-0, 0-0-100-0, 100-0-0-0, 0-100-0-0, 100-0-0-0, 0-0-100-0, 0-100-0-0, 100-0-0-0, 0-100-0-0, 100-0-0-0, 0-0-100-0, 0-100-0-0, 0-100-0-0, 0-0-0-100, 0-100-0-0, 0-100-0-0, 0-0-100-0, 100-0-0-0, 0-100-0-0, 100-0-0-0, 0-100-0-0, 0-0-0-100, 0-100-0-0, 0-100-0-0, 0-100-0-0, 0-100-0-0, 0-100-0-0, 0-100-0-0, 0-0-100-0, 0-100-0-0, 0-100-0-0, 100-0-0-0, 0-100-0-0, 0-0-100-0, 100-0-0-0, 0-100-0-0, 0-100-0-0, 0-0-100-0, 0-100-0-0, 100-0-0-0, 0-0-100-0, 0-100-0-0, 0-100-0-0, 0-0-100-0, 0-0-100-0, 100-0-0-0, 0-100-0-0, 0-100-0-0, 0-100-0-0, 0-0-0-100, 0-0-0-100, 100-0-0-0, 100-0-0-0, 100-0-0-0, 100-0-0-0, 0-0-100-0, 0-100-0-0, 100-0-0-0, 0-0-100-0, 100-0-0-0, 0-0-100-0, 100-0-0-0, 100-0-0-0, 0-100-0-0, 100-0-0-0, 0-100-0-0, 0-100-0-0, 100-0-0-0, 100-0-0-0, 0-100-0-0, 100-0-0-0, 0-100-0-0, 0-0-100-0, 100-0-0-0, 0-0-100-0, 0-0-0-100, 100-0-0-0, 100-0-0-0, 0-0-100-0, 100-0-0-0, 0-0-100-0, 0-100-0-0, 0-0-100-0, 0-100-0-0, 0-0-0-100, 0-0-100-0, 100-0-0-0, 0-100-0-0, 0-0-0-100, 0-100-0-0, 0-100-0-0, 0-100-0-0, 0-0-0-100, 0-0-100-0, 0-0-100-0, 100-0-0-0, 0-100-0-0, 0-100-0-0, 0-0-0-100, 0-100-0-0, 0-0-100-0, 0-100-0-0, 0-100-0-0, 100-0-0-0, 0-100-0-0, 0-100-0-0, 100-0-0-0, 0-100-0-0, 0-0-100-0, 100-0-0-0, 0-100-0-0, 100-0-0-0, 100-0-0-0, 0-0-100-0, 0-100-0-0, 0-100-0-0, 0-100-0-0, 0-100-0-0, 0-100-0-0, 100-0-0-0, 100-0-0-0, 100-0-0-0, 100-0-0-0, 0-100-0-0, 0-0-0-100, 100-0-0-0, 0-100-0-0, 100-0-0-0, 0-0-100-0, 0-100-0-0, 0-0-100-0, 100-0-0-0, 0-0-100-0, 100-0-0-0, 0-100-0-0, 0-0-0-100, 0-0-100-0, 0-100-0-0, 0-0-0-100, 0-0-100-0, 0-0-100-0, 0-100-0-0, 100-0-0-0, 100-0-0-0, 0-100-0-0, 100-0-0-0, 100-0-0-0, 0-100-0-0, 100-0-0-0, 100-0-0-0, 0-100-0-0, 100-0-0-0, 0-100-0-0, 0-0-0-100, 0-100-0-0, 100-0-0-0, 0-0-0-100, 0-100-0-0, 100-0-0-0, 0-100-0-0, 0-100-0-0, 100-0-0-0, 100-0-0-0, 0-0-100-0, 100-0-0-0, 0-0-0-100, 100-0-0-0, 0-100-0-0, 0-100-0-0, 0-0-100-0, 0-0-100-0, 100-0-0-0, 0-0-100-0, 100-0-0-0, 100-0-0-0, 0-0-100-0, 100-0-0-0, 0-0-100-0, 100-0-0-0, 0-0-100-0, 0-0-0-100, 0-0-100-0, 0-100-0-0, 0-100-0-0, 100-0-0-0, 0-0-100-0, 0-100-0-0, 100-0-0-0, 0-0-100-0, 0-100-0-0, 0-0-100-0, 0-0-100-0, 0-0-100-0, 100-0-0-0, 100-0-0-0, 0-0-100-0, 0-100-0-0, 0-0-0-100, 100-0-0-0, 0-0-100-0, 0-0-100-0, 0-100-0-0, 0-0-0-100, 0-0-0-100, 100-0-0-0, 100-0-0-0, 0-0-0-100, 0-0-0-100, 100-0-0-0, 0-100-0-0, 0-100-0-0, 100-0-0-0, 100-0-0-0, 0-0-0-100, 100-0-0-0, 0-100-0-0, 0-0-0-100, 100-0-0-0, 0-0-0-100, 0-0-0-100, 0-0-100-0, 0-100-0-0, 0-0-0-100, 0-0-100-0, 0-0-100-0, 100-0-0-0, 0-0-100-0, 0-0-0-100, 100-0-0-0, 0-0-100-0, 0-100-0-0, 100-0-0-0, 0-0-100-0, 0-0-100-0, 100-0-0-0, 0-100-0-0, 0-0-0-100, 0-0-100-0, 100-0-0-0, 0-0-0-100, 0-100-0-0, 100-0-0-0, 0-100-0-0, 100-0-0-0, 0-0-100-0, 0-0-100-0, 0-100-0-0, 0-0-100-0, 0-0-100-0, 0-0-100-0, 100-0-0-0, 0-0-100-0, 100-0-0-0, 100-0-0-0, 0-0-100-0, 0-0-100-0, 100-0-0-0, 0-100-0-0, 0-0-0-100, 0-100-0-0, 0-0-100-0, 100-0-0-0, 100-0-0-0, 0-0-100-0, 100-0-0-0, 0-0-100-0, 100-0-0-0, 100-0-0-0, 0-0-100-0, 0-0-0-100, 100-0-0-0, 100-0-0-0, 0-0-0-100, 0-0-0-100, 0-0-100-0, 0-0-0-100, 0-100-0-0, 100-0-0-0, 100-0-0-0, 0-0-0-100, 0-0-100-0, 0-100-0-0, 0-0-0-100, 0-100-0-0, 100-0-0-0, 100-0-0-0, 0-100-0-0, 0-100-0-0, 0-100-0-0, 100-0-0-0, 100-0-0-0, 100-0-0-0, 0-0-0-100, 0-0-100-0, 0-100-0-0, 100-0-0-0, 100-0-0-0, 0-100-0-0, 0-100-0-0, 0-100-0-0, 0-100-0-0, 100-0-0-0, 100-0-0-0, 0-0-0-100, 0-0-0-100, 0-0-0-100, 100-0-0-0, 0-100-0-0, 100-0-0-0, 0-0-0-100, 0-0-0-100, 100-0-0-0, 0-100-0-0, 0-0-0-100, 0-0-100-0, 0-0-100-0, 100-0-0-0, 0-100-0-0, 0-0-0-100, 100-0-0-0, 0-100-0-0, 0-0-0-100, 0-100-0-0, 100-0-0-0, 0-0-100-0, 0-0-100-0, 100-0-0-0, 0-0-0-100, 0-0-100-0, 100-0-0-0, 100-0-0-0, 0-0-100-0, 0-0-100-0, 0-0-0-100, 0-0-100-0, 0-100-0-0, 0-0-0-100, 0-0-100-0, 0-100-0-0, 100-0-0-0, 100-0-0-0, 0-0-0-100, 0-100-0-0, 0-0-100-0, 0-0-100-0, 100-0-0-0, 0-0-0-100, 0-0-0-100, 0-0-100-0, 0-0-100-0, 0-100-0-0, 0-100-0-0, 0-0-0-100, 0-0-100-0, 0-0-100-0, 100-0-0-0, 0-0-0-100, 100-0-0-0, 0-100-0-0, 0-100-0-0, 100-0-0-0, 0-0-0-100, 100-0-0-0, 0-0-0-100, 0-0-0-100, 0-0-0-100, 0-100-0-0, 0-0-100-0, 0-0-100-0, 0-0-100-0, 0-100-0-0, 0-100-0-0, 100-0-0-0, 0-0-100-0, 0-100-0-0, 100-0-0-0, 0-0-100-0, 0-100-0-0, 0-100-0-0, 0-0-100-0, 100-0-0-0, 100-0-0-0, 0-0-100-0, 0-0-100-0, 100-0-0-0, 100-0-0-0, 0-0-0-100, 0-0-0-100, 0-0-0-100, 100-0-0-0, 0-100-0-0, 100-0-0-0, 0-100-0-0, 100-0-0-0, 0-0-100-0, 100-0-0-0, 0-0-100-0, 0-0-100-0, 0-0-100-0, 0-0-100-0, 0-100-0-0, 0-0-0-100, 100-0-0-0, 100-0-0-0, 0-0-0-100, 0-0-100-0, 0-100-0-0, 100-0-0-0, 0-100-0-0, 100-0-0-0, 100-0-0-0, 0-100-0-0, 0-100-0-0, 100-0-0-0, 100-0-0-0, 0-0-100-0, 100-0-0-0, 0-0-0-100, 0-0-100-0, 0-0-100-0, 0-0-0-100, 0-0-0-100, 0-0-0-100, 100-0-0-0, 100-0-0-0, 0-0-0-100, 0-100-0-0, 0-0-0-100, 0-0-100-0, 0-0-0-100, 0-0-100-0, 0-0-100-0, 0-0-100-0, 0-0-0-100, 0-0-0-100, 0-0-100-0, 100-0-0-0, 0-0-100-0, 0-0-100-0, 0-100-0-0, 100-0-0-0, 0-0-100-0, 0-100-0-0, 0-0-0-100, 0-0-100-0, 0-0-100-0, 0-100-0-0, 0-100-0-0, 100-0-0-0, 100-0-0-0, 0-100-0-0, 0-0-100-0, 100-0-0-0, 100-0-0-0, 100-0-0-0, 0-100-0-0, 0-0-100-0, 100-0-0-0, 0-100-0-0, 0-0-0-100, 0-100-0-0, 100-0-0-0, 100-0-0-0, 0-0-100-0, 0-100-0-0, 0-0-0-100, 0-100-0-0, 0-0-0-100, 0-100-0-0, 0-100-0-0, 100-0-0-0, 100-0-0-0, 0-100-0-0, 0-0-0-100, 0-0-100-0, 0-0-0-100, 0-0-0-100, 0-100-0-0, 0-100-0-0, 0-0-0-100, 0-0-100-0, 100-0-0-0, 0-0-100-0, 100-0-0-0, 0-0-100-0, 0-100-0-0, 0-100-0-0, 100-0-0-0, 0-100-0-0, 100-0-0-0, 100-0-0-0, 0-100-0-0, 0-0-0-100, 0-0-100-0, 100-0-0-0, 0-0-100-0, 0-100-0-0, 0-0-0-100, 0-0-100-0, 0-100-0-0, 0-0-100-0, 100-0-0-0, 100-0-0-0, 0-100-0-0, 0-100-0-0, 0-0-0-100, 0-0-0-100, 0-0-0-100, 0-0-0-100, 0-100-0-0, 100-0-0-0, 100-0-0-0, 0-0-0-100, 0-100-0-0, 0-100-0-0, 0-0-0-100, 0-100-0-0, 100-0-0-0, 100-0-0-0, 0-100-0-0, 0-100-0-0, 0-0-100-0, 0-0-0-100, 100-0-0-0, 100-0-0-0, 0-0-100-0, 0-0-100-0, 0-100-0-0, 100-0-0-0, 100-0-0-0, 0-0-0-100, 0-0-0-100, 0-0-100-0, 100-0-0-0, 0-100-0-0, 0-0-0-100, 0-0-0-100, 0-100-0-0, 0-100-0-0, 0-0-0-100, 0-0-100-0, 0-100-0-0, 0-0-0-100, 0-0-100-0, 0-100-0-0, 100-0-0-0, 0-0-100-0, 0-100-0-0, 0-0-100-0, 100-0-0-0, 0-0-0-100, 0-0-100-0, 0-0-100-0, 0-0-100-0, 0-0-100-0, 0-0-0-100, 0-0-100-0, 0-0-100-0, 0-100-0-0, 100-0-0-0, 0-100-0-0, 100-0-0-0, 0-0-0-100, 0-0-100-0, 0-100-0-0, 0-100-0-0, 100-0-0-0, 0-100-0-0, 100-0-0-0, 0-0-0-100, 0-0-0-100, 0-0-0-100, 0-0-0-100, 0-0-100-0, 0-0-100-0, 0-0-100-0, 100-0-0-0, 0-100-0-0, 0-100-0-0, 0-0-100-0, 0-0-100-0, 100-0-0-0, 0-100-0-0, 0-0-0-100, 0-0-100-0, 0-100-0-0, 0-0-0-100, 0-0-100-0, 0-0-0-100, 100-0-0-0, 0-0-0-100, 0-100-0-0, 0-0-100-0, 100-0-0-0, 100-0-0-0, 0-100-0-0, 0-100-0-0, 100-0-0-0, 0-100-0-0, 100-0-0-0, 0-0-0-100, 0-0-100-0, 100-0-0-0, 0-0-0-100, 0-0-0-100, 0-0-100-0, 0-0-100-0, 100-0-0-0, 0-100-0-0, 0-100-0-0, 100-0-0-0, 100-0-0-0, 0-0-100-0, 100-0-0-0, 100-0-0-0, 0-100-0-0, 100-0-0-0, 0-0-0-100, 100-0-0-0, 100-0-0-0, 0-100-0-0, 100-0-0-0, 0-0-100-0, 100-0-0-0, 0-100-0-0, 100-0-0-0, 100-0-0-0, 100-0-0-0, 100-0-0-0, 0-0-0-100, 0-0-0-100, 0-0-100-0, 100-0-0-0, 0-0-0-100, 0-100-0-0, 100-0-0-0, 0-0-100-0, 100-0-0-0, 0-0-0-100, 0-0-0-100, 100-0-0-0, 0-0-0-100, 0-0-0-100, 0-100-0-0, 100-0-0-0, 0-0-0-100, 0-0-100-0, 100-0-0-0, 0-0-0-100, 0-0-0-100, 0-0-0-100, 0-0-0-100, 0-0-100-0, 0-0-0-100, 0-0-0-100, 0-0-100-0, 100-0-0-0, 0-0-0-100, 100-0-0-0, 100-0-0-0, 100-0-0-0, 100-0-0-0, 0-100-0-0, 0-100-0-0, 0-100-0-0, 0-0-0-100, 0-0-0-100, 0-100-0-0, 0-100-0-0, 0-0-100-0, 0-0-100-0, 100-0-0-0, 0-100-0-0, 0-100-0-0, 100-0-0-0, 0-0-100-0, 0-0-100-0, 0-0-100-0, 0-0-100-0, 0-0-100-0, 100-0-0-0, 0-100-0-0, 100-0-0-0, 100-0-0-0, 0-0-0-100, 0-0-100-0, 100-0-0-0, 0-100-0-0, 100-0-0-0, 100-0-0-0, 0-0-0-100, 0-0-0-100, 0-0-100-0, 0-0-100-0, 0-0-0-100, 0-0-100-0, 0-0-100-0, 100-0-0-0, 0-100-0-0, 100-0-0-0, 0-0-100-0, 0-0-100-0, 100-0-0-0, 0-0-0-100, 0-0-100-0, 0-0-100-0, 100-0-0-0, 0-0-100-0, 100-0-0-0, 0-100-0-0, 100-0-0-0, 100-0-0-0, 0-0-0-100, 0-0-100-0, 0-0-100-0, 100-0-0-0, 0-0-0-100, 100-0-0-0, 0-100-0-0, 0-100-0-0, 0-0-100-0, 0-0-100-0, 0-100-0-0, 100-0-0-0, 0-0-100-0, 0-0-100-0, 0-0-0-100, 100-0-0-0, 0-0-0-100, 0-0-0-100, 0-0-100-0, 0-0-100-0, 100-0-0-0, 0-0-100-0, 0-0-0-100, 0-0-0-100, 100-0-0-0, 0-100-0-0, 100-0-0-0, 0-0-100-0, 0-0-100-0, 0-0-0-100, 0-0-100-0, 0-0-0-100, 0-0-0-100, 100-0-0-0, 0-0-0-100, 100-0-0-0, 100-0-0-0, 0-0-0-100, 0-0-0-100, 0-0-100-0, 0-100-0-0, 100-0-0-0, 0-0-100-0, 0-0-0-100, 0-0-0-100, 100-0-0-0, 0-0-0-100, 0-100-0-0, 0-0-100-0, 0-100-0-0, 0-0-0-100, 0-0-0-100, 0-0-0-100, 100-0-0-0, 0-0-0-100, 0-0-0-100, 0-100-0-0, 0-0-0-100, 0-0-100-0, 0-0-0-100, 100-0-0-0, 0-0-0-100, 100-0-0-0, 0-0-0-100, 0-0-100-0, 0-100-0-0, 100-0-0-0, 100-0-0-0, 100-0-0-0, 0-0-0-100, 0-0-0-100, 0-0-0-100, 0-0-100-0, 0-0-0-100, 0-100-0-0, 0-0-0-100, 0-0-0-100, 0-0-0-100, 0-0-0-100, 100-0-0-0, 0-0-100-0, 0-0-0-100, 0-100-0-0, 0-0-0-100, 0-0-0-100, 0-0-0-100, 0-100-0-0, 0-0-0-100, 0-0-0-100, 0-100-0-0, 100-0-0-0, 0-0-100-0, 100-0-0-0, 0-0-0-100, 0-0-0-100, 0-0-100-0, 0-0-0-100, 0-0-0-100, 0-0-0-100, 0-100-0-0, 100-0-0-0, 0-100-0-0, 0-0-100-0, 0-0-100-0, 0-100-0-0, 100-0-0-0, 100-0-0-0, 100-0-0-0, 100-0-0-0, 0-100-0-0, 0-0-0-100, 0-100-0-0, 100-0-0-0, 100-0-0-0, 0-100-0-0, 0-100-0-0, 0-0-0-100, 0-100-0-0, 100-0-0-0, 100-0-0-0, 100-0-0-0, 0-0-0-100, 0-100-0-0, 100-0-0-0, 100-0-0-0, 0-0-0-100, 0-0-100-0, 100-0-0-0, 100-0-0-0, 100-0-0-0, 0-100-0-0, 0-0-0-100, 100-0-0-0, 0-0-100-0, 0-0-100-0, 100-0-0-0, 0-0-0-100, 0-0-0-100, 0-0-0-100, 100-0-0-0, 100-0-0-0, 0-0-0-100, 0-0-0-100, 100-0-0-0, 0-0-0-100, 100-0-0-0, 0-0-0-100, 0-0-100-0, 100-0-0-0, 100-0-0-0, 0-0-0-100, 0-100-0-0, 100-0-0-0, 0-100-0-0, 0-0-0-100, 0-0-0-100, 0-0-100-0, 100-0-0-0, 100-0-0-0, 0-0-0-100, 0-100-0-0, 0-0-0-100, 100-0-0-0, 100-0-0-0, 0-0-100-0, 100-0-0-0, 0-0-0-100, 0-0-0-100, 100-0-0-0, 0-100-0-0, 0-0-0-100, 0-0-0-100, 0-0-100-0, 100-0-0-0, 0-100-0-0, 100-0-0-0, 100-0-0-0, 100-0-0-0, 0-0-0-100, 0-0-100-0, 100-0-0-0, 0-0-0-100, 100-0-0-0, 100-0-0-0, 0-100-0-0, 100-0-0-0, 0-0-0-100, 100-0-0-0, 100-0-0-0, 0-0-0-100, 100-0-0-0, 0-100-0-0, 100-0-0-0, 0-100-0-0, 0-0-0-100, 0-0-100-0, 0-0-100-0, 100-0-0-0, 0-0-100-0, 0-100-0-0, 0-0-0-100, 0-0-0-100, 0-100-0-0, 100-0-0-0, 100-0-0-0, 100-0-0-0, 0-100-0-0, 100-0-0-0, 0-0-0-100, 100-0-0-0, 0-0-100-0, 0-100-0-0, 0-100-0-0, 100-0-0-0, 100-0-0-0, 0-0-0-100, 0-0-100-0, 0-0-0-100, 0-0-100-0, 100-0-0-0, 0-0-0-100, 0-0-0-100, 0-100-0-0, 0-0-0-100, 100-0-0-0, 100-0-0-0, 0-100-0-0, 0-0-0-100, 0-100-0-0, 0-100-0-0, 0-0-0-100, 0-0-0-100, 0-0-0-100, 100-0-0-0, 100-0-0-0, 100-0-0-0, 0-100-0-0, 0-0-0-100, 0-100-0-0, 100-0-0-0, 0-100-0-0, 100-0-0-0, 0-0-100-0, 0-0-0-100, 0-0-0-100, 100-0-0-0, 100-0-0-0, 0-0-0-100, 0-100-0-0, 100-0-0-0, 0-0-0-100, 100-0-0-0, 100-0-0-0, 100-0-0-0, 0-100-0-0, 100-0-0-0, 100-0-0-0, 0-0-100-0, 0-0-100-0, 0-0-0-100, 0-0-0-100, 0-0-0-100, 0-0-100-0, 100-0-0-0, 0-100-0-0, 100-0-0-0, 0-0-0-100, 0-100-0-0, 100-0-0-0, 100-0-0-0, 0-0-0-100, 0-100-0-0, 0-0-0-100, 100-0-0-0, 0-0-100-0, 0-100-0-0, 0-0-0-100, 100-0-0-0, 0-0-0-100, 100-0-0-0, 0-0-0-100, 0-100-0-0, 0-0-0-100, 0-0-0-100, 0-0-0-100, 100-0-0-0, 100-0-0-0, 0-0-100-0, 100-0-0-0, 100-0-0-0, 0-0-0-100, 0-0-100-0, 100-0-0-0, 0-0-0-100, 100-0-0-0, 100-0-0-0, 100-0-0-0, 0-100-0-0, 0-0-0-100, 0-0-0-100, 0-0-100-0, 100-0-0-0, 0-0-0-100, 0-0-100-0, 100-0-0-0, 100-0-0-0, 0-0-100-0, 100-0-0-0, 0-0-0-100, 0-0-0-100, 100-0-0-0, 100-0-0-0, 0-0-100-0, 100-0-0-0, 100-0-0-0, 100-0-0-0, 100-0-0-0, 100-0-0-0, 0-0-100-0, 0-0-100-0, 0-0-0-100, 100-0-0-0, 100-0-0-0, 0-0-0-100, 0-100-0-0, 0-0-0-100, 0-0-0-100, 0-0-0-100, 0-100-0-0, 0-0-100-0, 100-0-0-0, 0-0-0-100, 0-0-0-100, 100-0-0-0, 0-0-0-100, 0-100-0-0, 0-0-0-100, 0-0-0-100, 0-0-0-100, 100-0-0-0, 0-0-100-0, 0-0-0-100, 0-100-0-0, 0-0-0-100, 0-0-0-100, 0-100-0-0, 100-0-0-0, 0-0-0-100, 0-100-0-0, 0-100-0-0, 0-0-0-100, 0-0-0-100, 0-0-100-0, 100-0-0-0, 0-0-0-100, 0-0-0-100, 0-100-0-0, 0-0-0-100, 100-0-0-0, 0-100-0-0, 100-0-0-0, 100-0-0-0, 0-0-0-100, 0-100-0-0, 100-0-0-0, 0-0-0-100, 0-0-100-0, 100-0-0-0, 0-100-0-0, 100-0-0-0, 0-0-100-0, 0-0-0-100, 0-0-0-100, 0-0-100-0, 0-0-0-100, 0-100-0-0, 0-0-0-100, 0-0-0-100, 0-0-0-100, 100-0-0-0, 100-0-0-0, 0-0-0-100, 0-0-100-0, 100-0-0-0, 100-0-0-0, 100-0-0-0, 100-0-0-0, 100-0-0-0, 0-0-100-0, 0-0-100-0, 100-0-0-0, 100-0-0-0, 100-0-0-0, 100-0-0-0, 100-0-0-0, 100-0-0-0, 0-0-100-0, 0-100-0-0, 0-100-0-0, 0-0-0-100, 0-0-0-100, 0-0-0-100, 0-0-0-100, 0-0-0-100, 100-0-0-0, 0-0-0-100, 0-0-0-100, 100-0-0-0, 100-0-0-0, 0-0-100-0, 0-0-0-100, 0-0-0-100, 0-0-100-0, 0-0-0-100, 100-0-0-0, 100-0-0-0, 0-0-0-100, 100-0-0-0, 100-0-0-0, 0-0-0-100, 0-100-0-0, 100-0-0-0, 0-0-100-0, 100-0-0-0, 0-0-0-100, 0-100-0-0, 0-0-0-100, 0-0-100-0, 0-100-0-0, 100-0-0-0, 100-0-0-0, 100-0-0-0, 0-100-0-0, 0-100-0-0, 0-0-100-0, 0-0-100-0, 0-0-0-100, 100-0-0-0, 0-0-100-0, 100-0-0-0, 100-0-0-0, 0-0-0-100, 0-0-0-100, 0-0-0-100, 100-0-0-0, 0-0-100-0, 0-0-0-100, 0-0-0-100, 0-0-100-0, 0-0-0-100, 100-0-0-0, 100-0-0-0, 0-100-0-0, 0-100-0-0, 0-0-0-100, 100-0-0-0, 100-0-0-0, 0-100-0-0, 100-0-0-0, 0-100-0-0, 100-0-0-0, 0-100-0-0, 100-0-0-0, 0-100-0-0, 100-0-0-0, 100-0-0-0, 100-0-0-0, 0-0-100-0, 0-100-0-0, 100-0-0-0, 0-0-0-100, 0-0-0-100, 0-0-100-0, 0-0-100-0, 0-0-0-100, 100-0-0-0, 100-0-0-0, 100-0-0-0, 100-0-0-0, 100-0-0-0, 100-0-0-0, 0-0-100-0, 0-0-0-100, 0-100-0-0, 100-0-0-0, 100-0-0-0, 0-0-0-100, 100-0-0-0, 0-0-100-0, 100-0-0-0, 100-0-0-0, 100-0-0-0, 0-0-0-100, 0-0-0-100, 0-0-0-100, 100-0-0-0, 100-0-0-0, 100-0-0-0, 0-100-0-0, 100-0-0-0, 0-0-100-0, 0-0-0-100, 0-0-100-0, 100-0-0-0, 0-0-100-0, 0-0-0-100, 0-0-100-0, 0-100-0-0, 100-0-0-0, 0-0-100-0, 100-0-0-0, 0-100-0-0, 100-0-0-0, 100-0-0-0, 0-100-0-0, 0-0-0-100, 0-100-0-0, 0-0-0-100, 0-0-0-100, 100-0-0-0, 100-0-0-0, 100-0-0-0, 0-0-0-100, 0-0-100-0, 0-0-100-0, 100-0-0-0, 100-0-0-0, 0-0-100-0, 0-100-0-0, 0-0-0-100, 0-0-0-100, 0-100-0-0, 100-0-0-0, 0-0-0-100, 100-0-0-0, 0-0-0-100, 0-0-100-0, 100-0-0-0, 0-0-100-0, 100-0-0-0, 0-0-100-0, 100-0-0-0, 0-0-100-0, 0-0-100-0, 100-0-0-0, 0-100-0-0, 0-0-100-0, 0-100-0-0, 0-100-0-0, 0-100-0-0, 0-100-0-0, 0-100-0-0, 0-0-100-0, 100-0-0-0, 0-0-100-0, 0-100-0-0, 0-0-0-100, 0-0-100-0, 0-100-0-0, 0-100-0-0, 100-0-0-0, 0-0-100-0, 100-0-0-0, 0-100-0-0, 100-0-0-0, 0-0-100-0, 0-100-0-0, 100-0-0-0, 0-0-0-100, 0-0-0-100, 0-100-0-0, 100-0-0-0, 100-0-0-0, 0-0-100-0, 0-0-100-0, 0-0-100-0, 100-0-0-0, 0-0-0-100, 0-0-100-0, 0-0-100-0, 100-0-0-0, 0-100-0-0, 100-0-0-0, 0-100-0-0, 0-0-100-0, 100-0-0-0, 0-100-0-0, 0-100-0-0, 100-0-0-0, 0-100-0-0, 0-100-0-0, 100-0-0-0, 0-0-0-100, 0-0-100-0, 0-0-0-100, 0-0-0-100, 0-100-0-0, 0-0-100-0, 100-0-0-0, 0-0-100-0, 0-100-0-0, 100-0-0-0, 0-100-0-0, 0-0-100-0, 100-0-0-0, 0-0-0-100, 0-100-0-0, 100-0-0-0, 0-0-0-100, 0-100-0-0, 100-0-0-0, 0-0-0-100, 0-100-0-0, 0-100-0-0, 100-0-0-0, 0-0-100-0, 100-0-0-0, 0-0-100-0, 100-0-0-0, 0-0-100-0, 100-0-0-0, 100-0-0-0, 0-0-0-100, 0-0-0-100, 100-0-0-0, 0-0-0-100, 0-100-0-0, 0-0-100-0, 100-0-0-0, 0-0-100-0, 0-0-100-0, 0-0-0-100, 0-0-100-0, 100-0-0-0, 0-0-100-0, 0-0-0-100, 100-0-0-0, 0-100-0-0, 0-100-0-0, 0-0-100-0, 0-0-0-100, 0-100-0-0, 100-0-0-0, 100-0-0-0, 0-0-0-100, 0-100-0-0, 100-0-0-0, 100-0-0-0, 0-0-100-0, 0-0-100-0, 100-0-0-0, 0-0-100-0, 0-100-0-0, 0-0-100-0, 0-100-0-0, 0-100-0-0, 0-0-0-100, 0-100-0-0, 100-0-0-0, 0-100-0-0, 100-0-0-0, 100-0-0-0, 0-0-100-0, 0-0-0-100, 0-0-100-0, 0-100-0-0, 0-0-100-0, 0-100-0-0, 0-0-100-0, 0-0-0-100, 0-0-0-100, 0-100-0-0, 0-100-0-0, 0-0-0-100, 100-0-0-0, 0-100-0-0, 0-0-0-100, 0-0-100-0, 0-0-0-100, 100-0-0-0, 0-0-0-100, 0-0-0-100, 0-0-0-100, 0-100-0-0, 100-0-0-0, 0-0-0-100, 100-0-0-0, 100-0-0-0, 0-0-100-0, 100-0-0-0, 100-0-0-0, 0-0-100-0, 100-0-0-0, 0-0-100-0, 100-0-0-0, 0-0-100-0, 0-0-0-100, 0-0-0-100, 0-0-100-0, 100-0-0-0, 100-0-0-0, 0-100-0-0, 0-100-0-0, 100-0-0-0, 0-0-0-100, 0-0-0-100, 100-0-0-0, 100-0-0-0, 0-100-0-0, 100-0-0-0, 0-0-100-0, 0-0-0-100, 0-0-0-100, 0-100-0-0, 0-100-0-0, 0-0-0-100, 0-100-0-0, 0-100-0-0, 100-0-0-0, 0-0-100-0, 0-100-0-0, 100-0-0-0, 0-100-0-0, 0-100-0-0, 0-0-0-100, 100-0-0-0, 100-0-0-0, 100-0-0-0, 0-0-100-0, 100-0-0-0, 0-100-0-0, 100-0-0-0, 0-0-0-100, 100-0-0-0, 0-0-0-100, 0-0-100-0, 0-0-0-100, 0-100-0-0, 0-100-0-0, 0-0-100-0, 100-0-0-0, 0-100-0-0, 0-100-0-0, 0-0-0-100, 0-0-0-100, 0-0-100-0, 100-0-0-0, 100-0-0-0, 100-0-0-0, 100-0-0-0, 100-0-0-0, 100-0-0-0, 0-0-100-0, 0-0-100-0, 100-0-0-0, 0-0-0-100, 0-0-0-100, 0-0-0-100, 0-0-0-100, 0-0-0-100, 0-0-100-0, 0-0-0-100, 0-0-100-0, 0-0-0-100, 0-0-100-0, 100-0-0-0, 0-100-0-0, 100-0-0-0, 0-0-100-0, 0-0-0-100, 100-0-0-0, 0-0-100-0, 0-0-0-100, 0-0-0-100, 0-0-0-100, 0-0-0-100, 0-0-0-100, 0-0-100-0, 0-100-0-0, 100-0-0-0, 100-0-0-0, 100-0-0-0, 100-0-0-0, 100-0-0-0, 100-0-0-0, 0-0-100-0, 100-0-0-0, 0-100-0-0, 0-100-0-0, 100-0-0-0, 0-100-0-0, 0-100-0-0, 100-0-0-0, 0-0-100-0, 0-0-0-100, 0-0-0-100, 100-0-0-0, 0-0-100-0, 100-0-0-0, 100-0-0-0, 100-0-0-0, 0-0-100-0, 0-0-0-100, 0-0-0-100, 0-0-0-100, 100-0-0-0, 100-0-0-0, 0-100-0-0, 0-0-0-100, 0-0-100-0, 100-0-0-0, 0-0-0-100, 100-0-0-0, 0-0-100-0, 0-0-100-0, 0-0-100-0, 100-0-0-0, 100-0-0-0, 0-0-0-100, 0-0-0-100, 100-0-0-0, 0-100-0-0, 0-0-0-100, 0-100-0-0, 0-100-0-0, 0-0-0-100, 100-0-0-0, 0-100-0-0, 0-0-0-100, 100-0-0-0, 100-0-0-0, 0-0-0-100, 0-100-0-0, 0-0-100-0, 0-100-0-0, 0-100-0-0, 0-100-0-0, 0-0-100-0, 0-0-0-100, 100-0-0-0, 100-0-0-0, 0-0-100-0, 100-0-0-0, 0-100-0-0, 0-0-0-100, 0-0-0-100, 0-0-100-0, 0-0-0-100, 0-0-100-0, 0-0-100-0, 100-0-0-0, 0-0-0-100, 0-100-0-0, 100-0-0-0, 0-0-100-0, 0-0-0-100, 100-0-0-0, 0-0-100-0, 100-0-0-0, 100-0-0-0, 0-100-0-0, 100-0-0-0, 100-0-0-0, 0-100-0-0, 100-0-0-0, 100-0-0-0, 0-0-0-100, 0-0-0-100, 100-0-0-0, 100-0-0-0, 100-0-0-0, 0-0-0-100, 100-0-0-0, 0-0-0-100, 100-0-0-0, 100-0-0-0, 0-100-0-0, 0-0-0-100, 0-0-100-0, 0-100-0-0, 100-0-0-0, 0-100-0-0, 0-100-0-0, 0-100-0-0, 100-0-0-0, 100-0-0-0, 0-0-100-0, 0-0-100-0, 100-0-0-0, 0-100-0-0, 0-0-0-100, 0-100-0-0, 0-0-100-0, 0-100-0-0, 0-0-100-0, 0-100-0-0, 0-0-0-100, 0-0-0-100, 100-0-0-0, 0-0-100-0, 0-100-0-0, 100-0-0-0, 100-0-0-0, 100-0-0-0, 0-0-0-100, 0-100-0-0, 0-100-0-0, 100-0-0-0, 100-0-0-0, 0-100-0-0, 0-0-100-0, 0-0-100-0, 0-100-0-0, 0-0-0-100, 0-0-100-0, 100-0-0-0, 0-0-0-100, 0-0-100-0, 100-0-0-0, 0-0-0-100, 0-0-0-100, 0-0-0-100, 0-100-0-0, 0-100-0-0, 100-0-0-0, 0-0-100-0, 0-100-0-0, 100-0-0-0, 100-0-0-0, 0-0-100-0, 100-0-0-0, 0-0-100-0, 0-0-100-0, 100-0-0-0, 100-0-0-0, 0-0-100-0, 0-0-100-0, 0-0-0-100, 0-100-0-0, 0-100-0-0, 100-0-0-0, 100-0-0-0, 100-0-0-0, 100-0-0-0, 100-0-0-0, 0-0-0-100, 0-0-0-100, 100-0-0-0, 0-100-0-0, 0-100-0-0, 0-0-0-100, 0-0-0-100, 0-0-100-0, 0-0-0-100, 0-0-0-100, 0-0-100-0, 100-0-0-0, 0-100-0-0, 100-0-0-0, 0-100-0-0, 0-0-0-100, 0-0-100-0, 100-0-0-0, 0-0-0-100, 0-100-0-0, 100-0-0-0, 100-0-0-0, 0-0-100-0, 100-0-0-0, 0-100-0-0, 0-0-100-0, 0-0-100-0, 0-100-0-0, 100-0-0-0, 0-0-100-0, 100-0-0-0, 100-0-0-0, 0-100-0-0, 100-0-0-0, 0-100-0-0, 0-0-0-100, 0-0-100-0, 0-0-100-0, 0-0-100-0, 0-100-0-0, 0-0-100-0, 100-0-0-0, 0-0-100-0, 100-0-0-0, 0-100-0-0, 100-0-0-0, 100-0-0-0, 0-0-100-0, 100-0-0-0, 0-100-0-0, 100-0-0-0, 0-0-0-100, 0-100-0-0, 0-100-0-0, 0-0-100-0, 100-0-0-0, 100-0-0-0, 0-100-0-0, 0-100-0-0, 100-0-0-0, 0-0-0-100, 100-0-0-0, 0-0-100-0, 100-0-0-0, 0-0-100-0, 0-0-100-0, 100-0-0-0, 0-0-0-100, 0-0-0-100, 0-100-0-0, 0-100-0-0, 100-0-0-0, 100-0-0-0, 100-0-0-0, 0-0-0-100, 0-0-0-100, 100-0-0-0, 100-0-0-0, 0-0-100-0, 0-0-100-0, 0-0-100-0, 0-100-0-0, 100-0-0-0, 0-0-0-100, 0-0-0-100, 0-0-100-0, 0-0-0-100, 0-0-0-100, 100-0-0-0, 100-0-0-0, 0-100-0-0, 0-0-0-100, 0-100-0-0, 0-0-0-100, 100-0-0-0, 0-0-0-100, 0-0-100-0, 0-0-0-100, 0-0-100-0, 0-100-0-0, 0-0-0-100, 0-0-100-0, 0-0-0-100, 0-0-100-0, 100-0-0-0, 0-0-0-100, 0-0-100-0, 100-0-0-0, 0-100-0-0, 0-0-100-0, 100-0-0-0, 0-0-100-0, 0-0-100-0, 100-0-0-0, 100-0-0-0, 100-0-0-0, 0-0-0-100, 0-0-0-100, 0-100-0-0, 0-0-0-100, 0-100-0-0, 100-0-0-0, 100-0-0-0, 100-0-0-0, 100-0-0-0, 0-0-0-100, 0-100-0-0, 0-100-0-0, 0-100-0-0, 100-0-0-0, 0-0-100-0, 0-100-0-0, 0-0-0-100, 0-0-100-0, 100-0-0-0, 0-0-100-0, 0-0-0-100, 0-100-0-0, 0-0-0-100, 0-0-0-100, 0-0-0-100, 0-0-0-100, 0-0-100-0, 0-0-0-100, 0-0-100-0, 0-0-0-100, 0-0-100-0, 100-0-0-0, 0-0-100-0, 100-0-0-0, 0-100-0-0, 100-0-0-0, 0-100-0-0, 100-0-0-0, 0-100-0-0, 0-100-0-0, 0-0-0-100, 100-0-0-0, 100-0-0-0, 0-0-100-0, 0-0-100-0, 0-100-0-0, 0-0-100-0, 0-100-0-0, 0-0-100-0, 100-0-0-0, 100-0-0-0, 0-0-100-0, 0-0-100-0, 0-0-100-0, 0-100-0-0, 0-0-0-100, 0-0-0-100, 0-0-100-0, 0-0-100-0, 0-0-100-0, 0-100-0-0, 100-0-0-0, 100-0-0-0, 0-0-100-0, 100-0-0-0, 0-0-0-100, 0-100-0-0, 100-0-0-0, 0-0-100-0, 0-0-100-0, 0-100-0-0, 100-0-0-0, 0-0-100-0, 100-0-0-0, 100-0-0-0, 0-100-0-0, 0-100-0-0, 0-100-0-0, 0-0-100-0, 0-0-0-100, 0-0-0-100, 0-100-0-0, 0-0-0-100, 0-100-0-0, 0-0-100-0, 100-0-0-0, 100-0-0-0, 0-0-100-0, 0-0-0-100, 100-0-0-0, 0-0-0-100, 100-0-0-0, 0-0-0-100, 0-100-0-0, 100-0-0-0, 100-0-0-0, 0-100-0-0, 0-0-100-0, 100-0-0-0, 0-0-0-100, 0-0-0-100, 100-0-0-0, 0-100-0-0, 100-0-0-0, 0-100-0-0, 100-0-0-0, 0-0-100-0, 0-0-0-100, 0-0-100-0, 100-0-0-0, 0-0-0-100, 100-0-0-0, 100-0-0-0, 100-0-0-0, 0-0-100-0, 0-0-100-0, 100-0-0-0, 0-0-100-0, 0-0-100-0, 0-100-0-0, 100-0-0-0, 0-0-100-0, 0-0-0-100, 0-0-0-100, 0-0-0-100, 0-0-0-100, 0-0-100-0, 100-0-0-0, 100-0-0-0, 0-0-100-0, 0-100-0-0, 0-0-0-100, 0-0-100-0, 0-100-0-0, 100-0-0-0, 0-100-0-0, 0-0-0-100, 100-0-0-0, 0-0-0-100, 0-0-100-0, 0-0-100-0, 0-100-0-0, 100-0-0-0, 100-0-0-0, 0-100-0-0, 100-0-0-0, 100-0-0-0, 0-0-0-100, 0-0-100-0, 0-0-100-0, 0-0-100-0, 100-0-0-0, 0-100-0-0, 0-100-0-0, 0-0-100-0, 100-0-0-0, 0-100-0-0, 100-0-0-0, 100-0-0-0, 0-0-0-100, 0-100-0-0, 0-100-0-0, 0-100-0-0, 0-0-0-100, 100-0-0-0, 100-0-0-0, 0-0-0-100, 0-0-0-100, 100-0-0-0, 0-0-0-100, 0-0-100-0, 0-0-0-100, 0-0-0-100, 0-0-0-100, 100-0-0-0, 0-0-0-100, 0-100-0-0, 100-0-0-0, 0-100-0-0, 0-0-0-100, 0-0-100-0, 0-100-0-0, 100-0-0-0, 0-0-0-100, 0-0-0-100, 0-100-0-0, 0-0-0-100, 0-0-0-100, 0-0-100-0, 100-0-0-0, 100-0-0-0, 0-0-0-100, 100-0-0-0, 0-0-0-100, 0-100-0-0, 0-0-100-0, 0-100-0-0, 0-0-0-100, 0-100-0-0, 0-0-0-100, 0-100-0-0, 0-100-0-0, 100-0-0-0, 0-0-100-0, 0-0-0-100, 0-0-0-100, 100-0-0-0, 0-100-0-0, 0-100-0-0, 0-0-100-0, 0-0-0-100, 0-0-100-0, 0-0-0-100, 0-0-100-0, 100-0-0-0, 100-0-0-0, 100-0-0-0, 0-0-100-0, 0-0-0-100, 0-0-0-100, 0-100-0-0, 0-0-0-100, 0-0-100-0, 0-100-0-0, 0-0-0-100, 0-0-100-0, 0-0-0-100, 0-100-0-0, 0-0-100-0, 0-0-0-100, 0-0-0-100, 0-0-100-0, 0-0-0-100, 0-0-0-100, 0-0-0-100, 0-100-0-0, 100-0-0-0, 0-0-100-0, 0-0-100-0, 0-0-100-0, 0-0-0-100, 0-0-0-100, 100-0-0-0, 100-0-0-0, 0-0-100-0, 100-0-0-0, 100-0-0-0, 0-100-0-0, 100-0-0-0, 0-0-0-100, 0-0-0-100, 0-0-100-0, 0-0-100-0, 0-0-0-100, 0-0-0-100, 0-100-0-0, 0-100-0-0, 0-0-0-100, 0-100-0-0, 100-0-0-0, 100-0-0-0, 0-0-0-100, 0-100-0-0, 100-0-0-0, 0-0-100-0, 100-0-0-0, 0-0-0-100, 100-0-0-0, 100-0-0-0, 0-0-0-100, 0-0-100-0, 100-0-0-0, 0-0-100-0, 0-0-100-0, 100-0-0-0, 100-0-0-0, 0-0-100-0, 0-100-0-0, 0-0-0-100, 0-0-0-100, 0-100-0-0, 100-0-0-0, 100-0-0-0, 0-100-0-0, 0-100-0-0, 100-0-0-0, 100-0-0-0, 0-100-0-0, 0-100-0-0, 0-100-0-0, 0-0-100-0, 0-0-100-0, 0-0-100-0, 0-0-100-0, 100-0-0-0, 0-100-0-0, 100-0-0-0, 0-0-0-100, 0-0-100-0, 0-100-0-0, 0-0-0-100, 0-100-0-0, 100-0-0-0, 0-0-0-100, 0-0-100-0, 0-0-100-0, 0-0-0-100, 0-100-0-0, 0-0-0-100, 0-0-100-0, 100-0-0-0, 0-0-0-100, 0-0-100-0, 100-0-0-0, 0-0-100-0, 0-0-100-0, 0-0-100-0, 0-0-0-100, 100-0-0-0, 0-100-0-0, 0-100-0-0, 0-100-0-0, 0-100-0-0, 0-0-0-100, 0-0-0-100, 100-0-0-0, 100-0-0-0, 0-0-0-100, 100-0-0-0, 100-0-0-0, 0-0-100-0, 0-0-100-0, 0-100-0-0, 0-0-0-100, 0-0-100-0, 100-0-0-0, 0-100-0-0, 0-0-0-100, 100-0-0-0, 100-0-0-0, 100-0-0-0, 100-0-0-0, 0-100-0-0, 100-0-0-0, 0-100-0-0, 0-0-0-100, 100-0-0-0, 0-0-0-100, 100-0-0-0, 0-0-0-100, 100-0-0-0, 100-0-0-0, 0-100-0-0, 0-100-0-0, 0-0-0-100, 0-0-0-100, 0-100-0-0, 0-0-0-100, 100-0-0-0, 0-100-0-0, 0-0-0-100, 0-0-0-100, 0-0-100-0, 100-0-0-0, 0-0-0-100, 0-100-0-0, 100-0-0-0, 0-100-0-0, 100-0-0-0, 100-0-0-0, 0-0-0-100, 100-0-0-0, 0-100-0-0, 0-0-0-100, 0-100-0-0, 0-100-0-0, 0-0-100-0, 0-0-0-100, 100-0-0-0, 0-0-0-100, 100-0-0-0, 0-100-0-0, 0-100-0-0, 0-0-0-100, 100-0-0-0, 0-0-0-100, 0-100-0-0, 100-0-0-0, 0-0-0-100, 0-100-0-0, 100-0-0-0, 0-0-0-100, 100-0-0-0, 0-0-0-100, 100-0-0-0, 0-0-0-100, 0-0-0-100, 0-0-0-100, 100-0-0-0, 100-0-0-0, 0-0-0-100, 0-100-0-0, 100-0-0-0, 100-0-0-0, 0-0-100-0, 100-0-0-0, 0-100-0-0, 0-0-100-0, 100-0-0-0, 0-0-0-100, 100-0-0-0, 0-0-0-100, 0-100-0-0, 0-100-0-0, 0-0-0-100, 0-0-0-100, 0-0-0-100, 100-0-0-0, 100-0-0-0, 100-0-0-0, 100-0-0-0, 0-100-0-0, 0-0-0-100, 0-0-0-100, 100-0-0-0, 0-0-0-100, 0-0-0-100, 0-100-0-0, 100-0-0-0, 0-0-100-0, 0-0-0-100, 100-0-0-0, 0-100-0-0, 0-0-0-100, 100-0-0-0, 0-0-0-100, 100-0-0-0, 100-0-0-0, 0-0-0-100, 0-100-0-0, 100-0-0-0, 0-100-0-0, 0-0-0-100, 0-100-0-0, 0-0-0-100, 0-100-0-0, 100-0-0-0, 0-0-0-100, 0-0-0-100, 0-0-0-100, 0-100-0-0, 100-0-0-0, 100-0-0-0, 100-0-0-0, 0-0-0-100, 0-0-0-100, 0-0-100-0, 100-0-0-0, 0-0-0-100, 100-0-0-0, 100-0-0-0, 0-0-100-0, 100-0-0-0, 0-0-0-100, 100-0-0-0, 0-0-0-100, 0-0-100-0, 0-100-0-0, 100-0-0-0, 0-0-0-100, 100-0-0-0, 100-0-0-0, 0-0-0-100, 0-0-0-100, 0-0-100-0, 0-100-0-0, 0-100-0-0, 0-0-0-100, 0-0-0-100, 100-0-0-0, 100-0-0-0, 0-0-0-100, 100-0-0-0, 0-0-0-100, 100-0-0-0, 0-0-0-100, 100-0-0-0, 100-0-0-0, 100-0-0-0, 0-0-100-0, 100-0-0-0, 0-0-100-0, 0-0-100-0, 0-0-0-100, 100-0-0-0, 0-0-0-100, 0-0-100-0, 100-0-0-0, 0-0-0-100, 100-0-0-0, 0-0-0-100, 100-0-0-0, 100-0-0-0, 0-100-0-0, 0-100-0-0, 0-100-0-0, 100-0-0-0, 100-0-0-0, 100-0-0-0, 0-100-0-0, 100-0-0-0, 0-0-0-100, 0-0-0-100, 0-0-100-0, 100-0-0-0, 0-100-0-0, 0-100-0-0, 100-0-0-0, 100-0-0-0, 100-0-0-0, 0-0-100-0, 100-0-0-0, 100-0-0-0, 100-0-0-0, 100-0-0-0, 0-0-0-100, 0-100-0-0, 100-0-0-0, 0-0-0-100, 100-0-0-0, 100-0-0-0, 0-0-0-100, 0-100-0-0, 0-0-0-100, 0-100-0-0, 0-0-100-0, 0-0-0-100, 100-0-0-0, 0-0-0-100, 0-100-0-0, 0-0-100-0, 0-100-0-0, 0-0-0-100, 0-100-0-0, 0-0-100-0, 0-100-0-0, 100-0-0-0, 100-0-0-0, 0-0-0-100, 100-0-0-0, 0-0-0-100, 100-0-0-0, 100-0-0-0, 0-100-0-0, 0-100-0-0, 0-0-0-100, 0-0-100-0, 0-100-0-0, 0-100-0-0, 100-0-0-0, 100-0-0-0, 0-0-100-0, 0-100-0-0, 100-0-0-0, 0-0-0-100, 100-0-0-0, 0-100-0-0, 0-100-0-0, 0-0-0-100, 0-100-0-0, 0-0-0-100, 0-0-0-100, 0-0-100-0, 0-100-0-0, 100-0-0-0, 0-100-0-0, 100-0-0-0, 100-0-0-0, 100-0-0-0, 0-0-100-0, 0-0-0-100, 0-0-100-0, 100-0-0-0, 0-0-0-100, 0-0-0-100, 0-100-0-0, 0-0-0-100, 0-0-0-100, 0-0-100-0, 0-0-0-100, 100-0-0-0, 0-100-0-0, 100-0-0-0, 0-100-0-0, 100-0-0-0, 100-0-0-0, 100-0-0-0, 0-0-0-100, 100-0-0-0, 100-0-0-0, 0-0-0-100, 0-0-100-0, 0-0-0-100, 0-0-0-100, 0-0-0-100, 0-0-100-0, 100-0-0-0, 0-100-0-0, 0-0-0-100, 0-100-0-0, 0-0-0-100, 100-0-0-0, 0-100-0-0, 100-0-0-0, 0-0-100-0, 0-0-100-0, 100-0-0-0, 0-0-100-0, 0-0-100-0, 0-0-0-100, 100-0-0-0, 0-0-100-0, 0-100-0-0, 100-0-0-0, 100-0-0-0, 0-100-0-0, 0-0-100-0, 100-0-0-0, 0-0-0-100, 0-100-0-0, 0-100-0-0, 100-0-0-0, 0-0-0-100, 0-100-0-0, 0-0-0-100, 0-100-0-0, 100-0-0-0, 0-0-0-100, 0-100-0-0, 100-0-0-0, 100-0-0-0, 100-0-0-0, 100-0-0-0, 100-0-0-0, 100-0-0-0, 0-0-0-100, 100-0-0-0, 100-0-0-0, 0-0-100-0, 0-0-0-100, 100-0-0-0, 0-0-0-100, 0-0-0-100, 0-0-0-100, 0-0-0-100, 100-0-0-0, 0-0-0-100, 0-0-100-0, 100-0-0-0, 0-0-0-100, 0-0-0-100, 0-0-0-100, 100-0-0-0, 0-100-0-0, 0-0-0-100, 100-0-0-0, 100-0-0-0, 0-0-0-100, 0-0-100-0, 100-0-0-0, 0-0-0-100, 0-100-0-0, 0-0-0-100, 0-100-0-0, 0-0-0-100, 0-0-0-100, 100-0-0-0, 100-0-0-0, 100-0-0-0, 100-0-0-0, 0-0-0-100, 100-0-0-0, 0-0-0-100, 0-0-0-100, 100-0-0-0, 100-0-0-0, 0-0-100-0, 100-0-0-0, 100-0-0-0, 100-0-0-0, 100-0-0-0, 100-0-0-0, 0-100-0-0, 0-0-0-100, 0-0-100-0, 100-0-0-0, 0-100-0-0, 0-0-100-0, 0-0-100-0, 100-0-0-0, 100-0-0-0, 0-100-0-0, 100-0-0-0, 0-0-0-100, 100-0-0-0, 100-0-0-0, 100-0-0-0, 0-0-0-100, 0-0-0-100, 0-100-0-0, 0-0-0-100, 0-0-0-100, 0-0-0-100, 0-100-0-0, 0-0-0-100, 0-0-100-0, 0-100-0-0, 0-0-0-100, 0-0-0-100, 0-100-0-0, 100-0-0-0, 100-0-0-0, 0-0-100-0, 0-0-0-100, 0-0-0-100, 0-0-100-0, 0-0-0-100, 0-0-100-0, 0-0-100-0, 100-0-0-0, 0-0-100-0, 0-0-100-0, 100-0-0-0, 0-0-100-0, 0-0-100-0, 0-0-0-100, 0-100-0-0, 0-0-0-100, 100-0-0-0, 0-0-0-100, 0-0-100-0, 0-0-100-0, 0-0-0-100, 100-0-0-0, 0-0-0-100, 0-0-0-100, 0-100-0-0, 0-0-100-0, 0-100-0-0, 0-0-0-100, 100-0-0-0, 0-0-0-100, 0-0-0-100, 0-0-100-0, 0-0-0-100, 0-0-0-100, 100-0-0-0, 0-0-0-100, 100-0-0-0, 0-0-0-100, 0-0-0-100, 100-0-0-0, 0-100-0-0, 100-0-0-0, 100-0-0-0, 0-0-0-100, 0-100-0-0, 100-0-0-0, 100-0-0-0, 0-0-0-100, 100-0-0-0, 100-0-0-0, 0-100-0-0, 100-0-0-0, 100-0-0-0, 0-0-100-0, 0-100-0-0, 0-0-0-100, 0-0-0-100, 0-0-100-0, 0-0-0-100, 100-0-0-0, 100-0-0-0, 100-0-0-0, 100-0-0-0, 100-0-0-0, 0-0-0-100, 100-0-0-0, 0-0-0-100, 0-0-0-100, 0-0-100-0, 0-0-0-100, 0-0-0-100, 0-100-0-0, 0-0-0-100, 0-0-0-100, 0-0-100-0, 0-0-0-100, 0-0-0-100, 0-0-0-100, 0-100-0-0, 100-0-0-0, 0-0-100-0, 0-0-100-0, 100-0-0-0, 0-0-100-0, 0-0-100-0, 0-0-0-100, 100-0-0-0, 0-0-0-100, 100-0-0-0, 0-0-0-100, 0-0-0-100, 0-0-100-0, 0-0-0-100, 0-0-100-0, 100-0-0-0, 0-100-0-0, 0-100-0-0, 0-0-100-0, 0-0-100-0, 100-0-0-0, 100-0-0-0, 100-0-0-0, 100-0-0-0, 0-0-100-0, 0-100-0-0, 0-0-0-100, 100-0-0-0, 100-0-0-0, 100-0-0-0, 0-100-0-0, 0-0-0-100, 100-0-0-0, 100-0-0-0, 0-0-0-100, 0-0-100-0, 100-0-0-0, 0-0-0-100, 0-0-100-0, 100-0-0-0, 100-0-0-0, 0-0-100-0, 100-0-0-0, 0-0-0-100, 0-0-0-100, 100-0-0-0, 100-0-0-0, 0-0-0-100, 0-0-100-0, 0-100-0-0, 0-0-100-0, 0-0-100-0, 100-0-0-0, 0-0-100-0, 0-0-100-0, 0-0-0-100, 0-100-0-0, 0-0-0-100, 0-0-100-0, 100-0-0-0, 0-0-0-100, 0-0-100-0, 100-0-0-0, 0-0-100-0, 100-0-0-0, 100-0-0-0, 0-0-0-100, 100-0-0-0, 100-0-0-0, 100-0-0-0, 0-100-0-0, 0-100-0-0, 0-0-0-100, 0-0-0-100, 100-0-0-0, 0-0-0-100, 0-0-0-100, 100-0-0-0, 0-0-0-100, 0-0-0-100, 0-100-0-0, 100-0-0-0, 0-0-100-0, 100-0-0-0, 0-0-0-100, 0-0-0-100, 100-0-0-0, 0-0-100-0, 0-0-100-0, 0-100-0-0, 0-100-0-0, 0-100-0-0, 0-100-0-0, 100-0-0-0, 100-0-0-0, 0-0-100-0, 100-0-0-0, 0-0-100-0, 0-0-100-0, 0-100-0-0, 100-0-0-0, 0-0-0-100, 0-0-0-100, 0-100-0-0, 0-0-0-100, 0-0-0-100, 0-100-0-0, 100-0-0-0, 0-0-0-100, 0-100-0-0, 0-0-0-100, 0-100-0-0, 0-100-0-0, 0-0-0-100, 0-0-0-100, 0-0-0-100, 0-0-0-100, 100-0-0-0, 0-0-100-0, 0-100-0-0, 100-0-0-0, 100-0-0-0, 100-0-0-0, 100-0-0-0, 0-0-0-100, 100-0-0-0, 0-100-0-0, 0-0-0-100, 100-0-0-0, 0-0-0-100, 0-0-0-100, 0-0-0-100, 0-100-0-0, 100-0-0-0, 0-0-100-0, 0-0-100-0, 100-0-0-0, 0-0-0-100, 100-0-0-0, 0-0-100-0, 0-0-0-100, 0-100-0-0, 0-100-0-0, 100-0-0-0, 0-0-100-0, 0-100-0-0, 0-0-0-100, 100-0-0-0, 0-0-100-0, 0-0-0-100, 0-0-100-0, 100-0-0-0, 0-100-0-0, 100-0-0-0, 0-100-0-0, 0-0-100-0, 0-0-0-100, 0-100-0-0, 0-0-0-100, 0-0-0-100, 0-0-0-100, 0-0-0-100, 100-0-0-0, 0-0-100-0, 0-100-0-0, 0-0-0-100, 0-0-100-0, 0-0-0-100, 100-0-0-0, 0-0-0-100, 100-0-0-0, 0-100-0-0, 0-100-0-0, 100-0-0-0, 0-0-100-0, 100-0-0-0, 100-0-0-0, 0-0-100-0, 0-0-0-100, 0-0-100-0, 0-0-0-100, 0-100-0-0, 0-0-0-100, 0-100-0-0, 0-0-0-100, 0-0-100-0, 100-0-0-0, 0-0-100-0, 0-100-0-0, 0-0-0-100, 100-0-0-0, 100-0-0-0, 100-0-0-0, 0-0-100-0, 0-0-0-100, 0-0-100-0, 0-0-100-0, 0-0-0-100, 0-100-0-0, 0-0-0-100, 0-0-100-0, 0-0-0-100, 100-0-0-0, 0-100-0-0, 100-0-0-0, 0-100-0-0, 100-0-0-0, 0-0-0-100, 0-100-0-0, 0-0-0-100, 0-100-0-0, 100-0-0-0, 0-0-0-100, 100-0-0-0, 0-100-0-0, 100-0-0-0, 0-0-0-100, 0-0-0-100, 0-0-100-0, 0-0-0-100, 100-0-0-0, 0-0-0-100, 0-0-0-100, 100-0-0-0, 0-0-100-0, 0-0-100-0, 0-0-100-0, 0-0-100-0, 0-100-0-0, 100-0-0-0, 100-0-0-0, 0-0-0-100, 100-0-0-0, 100-0-0-0, 0-0-0-100, 100-0-0-0, 0-0-0-100, 0-100-0-0, 0-0-0-100, 100-0-0-0, 100-0-0-0, 0-0-0-100, 0-0-0-100, 0-0-100-0, 100-0-0-0, 100-0-0-0, 0-100-0-0, 0-0-0-100, 0-0-0-100, 100-0-0-0, 0-0-100-0, 0-100-0-0, 0-100-0-0, 100-0-0-0, 0-0-0-100, 0-0-0-100, 0-0-0-100, 100-0-0-0, 100-0-0-0, 100-0-0-0, 100-0-0-0, 0-0-0-100, 0-0-0-100, 0-0-0-100, 100-0-0-0, 0-0-100-0, 0-0-0-100, 0-0-100-0, 0-100-0-0, 100-0-0-0, 0-0-0-100, 100-0-0-0, 100-0-0-0, 100-0-0-0, 0-0-0-100, 0-100-0-0, 0-0-0-100, 0-0-100-0, 0-0-100-0, 0-0-100-0, 0-100-0-0, 0-0-0-100, 100-0-0-0, 100-0-0-0, 0-100-0-0, 0-0-0-100, 0-100-0-0, 0-100-0-0, 100-0-0-0, 0-100-0-0, 0-100-0-0, 100-0-0-0, 0-0-100-0, 0-0-100-0, 0-0-0-100, 0-100-0-0, 100-0-0-0, 100-0-0-0, 0-100-0-0, 0-0-0-100, 0-100-0-0, 0-100-0-0, 100-0-0-0, 0-0-0-100, 0-0-0-100, 0-0-100-0, 0-0-100-0, 0-100-0-0, 0-0-0-100, 0-0-100-0, 100-0-0-0, 100-0-0-0, 100-0-0-0, 100-0-0-0, 0-0-100-0, 100-0-0-0, 100-0-0-0, 0-0-100-0, 0-100-0-0, 0-100-0-0, 0-100-0-0, 100-0-0-0, 0-100-0-0, 0-100-0-0, 0-0-0-100, 100-0-0-0, 0-100-0-0, 100-0-0-0, 100-0-0-0, 0-100-0-0, 0-0-100-0, 100-0-0-0, 100-0-0-0, 0-100-0-0, 100-0-0-0, 0-0-0-100, 0-0-0-100, 100-0-0-0, 0-100-0-0, 0-0-0-100, 0-0-0-100, 0-0-0-100, 0-0-100-0, 100-0-0-0, 0-0-100-0, 0-100-0-0, 0-0-100-0, 0-100-0-0, 0-100-0-0, 0-100-0-0, 0-0-0-100, 0-100-0-0, 100-0-0-0, 0-100-0-0, 100-0-0-0, 100-0-0-0, 0-0-0-100, 0-0-0-100, 100-0-0-0, 100-0-0-0, 100-0-0-0, 100-0-0-0, 100-0-0-0, 100-0-0-0, 0-0-0-100, 100-0-0-0, 100-0-0-0, 0-0-100-0, 100-0-0-0, 0-0-100-0, 0-100-0-0, 0-0-100-0, 0-0-0-100, 0-100-0-0, 0-0-100-0, 0-0-0-100, 0-0-0-100, 0-100-0-0, 0-100-0-0, 100-0-0-0, 100-0-0-0, 0-100-0-0, 100-0-0-0, 100-0-0-0, 0-0-0-100, 0-100-0-0, 0-0-100-0, 100-0-0-0, 0-0-100-0, 0-100-0-0, 0-0-100-0, 0-100-0-0, 100-0-0-0, 100-0-0-0, 0-0-100-0, 0-0-100-0, 0-0-0-100, 0-0-0-100, 100-0-0-0, 0-100-0-0, 100-0-0-0, 100-0-0-0, 0-0-100-0, 0-0-100-0, 0-0-0-100, 0-0-0-100, 0-0-100-0, 100-0-0-0, 100-0-0-0, 0-100-0-0, 0-0-0-100, 0-0-100-0, 100-0-0-0, 0-0-100-0, 100-0-0-0, 0-0-100-0, 0-0-0-100, 0-0-100-0, 0-0-0-100, 0-100-0-0, 0-0-0-100, 100-0-0-0, 0-0-100-0, 100-0-0-0, 0-100-0-0, 100-0-0-0, 100-0-0-0, 0-100-0-0, 100-0-0-0, 100-0-0-0, 100-0-0-0, 100-0-0-0, 0-0-0-100, 100-0-0-0, 0-0-0-100, 0-100-0-0, 0-0-100-0, 100-0-0-0, 0-0-0-100, 100-0-0-0, 0-100-0-0, 0-0-0-100, 0-100-0-0, 0-100-0-0, 100-0-0-0, 0-0-100-0, 100-0-0-0, 0-100-0-0, 100-0-0-0, 0-100-0-0, 0-100-0-0, 100-0-0-0, 100-0-0-0, 0-0-100-0, 0-100-0-0, 100-0-0-0, 100-0-0-0, 0-0-100-0, 100-0-0-0, 0-100-0-0, 0-100-0-0, 0-0-0-100, 0-0-100-0, 100-0-0-0, 0-0-100-0, 100-0-0-0, 100-0-0-0, 100-0-0-0, 100-0-0-0, 100-0-0-0, 100-0-0-0, 0-100-0-0, 0-100-0-0, 100-0-0-0, 0-0-0-100, 0-0-100-0, 0-0-100-0, 0-100-0-0, 0-100-0-0, 100-0-0-0, 100-0-0-0, 100-0-0-0, 0-0-100-0, 0-100-0-0, 0-0-0-100, 100-0-0-0, 0-100-0-0, 0-0-100-0, 0-0-100-0, 0-0-100-0, 100-0-0-0, 0-100-0-0, 0-0-100-0, 100-0-0-0, 0-0-0-100, 100-0-0-0, 0-100-0-0, 100-0-0-0, 100-0-0-0, 0-0-0-100, 0-100-0-0, 0-0-0-100, 100-0-0-0, 100-0-0-0, 0-0-0-100, 100-0-0-0, 0-0-0-100, 0-100-0-0, 0-0-100-0, 0-100-0-0, 0-100-0-0, 0-100-0-0, 100-0-0-0, 100-0-0-0, 100-0-0-0, 100-0-0-0, 100-0-0-0, 0-0-100-0, 0-0-100-0, 100-0-0-0, 0-100-0-0, 0-100-0-0, 0-0-0-100, 0-0-100-0, 0-0-100-0, 100-0-0-0, 0-0-100-0, 100-0-0-0, 100-0-0-0, 100-0-0-0, 0-0-100-0, 0-0-100-0, 0-0-100-0, 0-0-100-0, 0-0-0-100, 0-0-0-100, 0-0-100-0, 0-0-0-100, 0-100-0-0, 0-0-0-100, 0-0-0-100, 100-0-0-0, 100-0-0-0, 0-0-100-0, 0-100-0-0, 0-0-100-0, 100-0-0-0, 0-100-0-0, 0-100-0-0, 0-0-0-100, 0-100-0-0, 0-0-0-100, 0-0-100-0, 0-0-0-100, 100-0-0-0, 100-0-0-0, 0-100-0-0, 0-0-0-100, 0-0-0-100, 0-100-0-0, 0-0-0-100, 0-0-0-100, 100-0-0-0, 0-0-100-0, 0-0-0-100, 0-0-0-100, 100-0-0-0, 0-0-100-0, 0-0-0-100, 0-100-0-0, 100-0-0-0, 100-0-0-0, 100-0-0-0, 0-100-0-0, 0-0-0-100, 100-0-0-0, 0-0-0-100, 0-0-0-100, 0-100-0-0, 100-0-0-0, 100-0-0-0, 0-0-100-0, 0-0-100-0, 0-0-100-0, 0-0-0-100, 0-0-100-0, 0-0-100-0, 100-0-0-0, 100-0-0-0, 100-0-0-0, 0-0-100-0, 0-0-0-100, 0-0-0-100, 0-0-0-100, 100-0-0-0, 0-0-0-100, 0-0-0-100, 0-0-100-0, 0-0-100-0, 0-0-100-0, 0-100-0-0, 0-0-0-100, 0-0-100-0, 0-0-100-0, 0-0-0-100, 100-0-0-0, 0-0-0-100, 0-0-0-100, 0-0-100-0, 100-0-0-0, 0-0-100-0, 0-0-0-100, 0-0-0-100, 0-0-0-100, 0-0-100-0, 100-0-0-0, 0-0-0-100, 0-0-100-0, 0-0-0-100, 0-0-100-0, 100-0-0-0, 0-100-0-0, 0-0-0-100, 0-100-0-0, 100-0-0-0, 0-100-0-0, 100-0-0-0, 100-0-0-0, 100-0-0-0, 0-0-100-0, 0-0-100-0, 100-0-0-0, 100-0-0-0, 0-0-0-100, 0-0-100-0, 0-0-100-0, 0-100-0-0, 0-100-0-0, 0-100-0-0, 0-0-0-100, 100-0-0-0, 0-0-0-100, 0-0-0-100, 0-0-100-0, 0-100-0-0, 100-0-0-0, 0-0-0-100, 100-0-0-0, 0-0-100-0, 100-0-0-0, 0-100-0-0, 0-0-0-100, 0-0-100-0, 100-0-0-0, 100-0-0-0, 100-0-0-0, 100-0-0-0, 0-100-0-0, 0-0-0-100, 100-0-0-0, 100-0-0-0, 0-0-0-100, 0-0-100-0, 100-0-0-0, 0-100-0-0, 0-0-0-100, 0-0-0-100, 0-0-0-100, 0-0-100-0, 0-100-0-0, 0-100-0-0, 0-100-0-0, 0-100-0-0, 0-0-0-100, 0-0-100-0, 0-100-0-0, 100-0-0-0, 0-0-0-100, 0-0-100-0, 0-0-100-0, 0-0-0-100, 0-100-0-0, 100-0-0-0, 100-0-0-0, 0-0-0-100, 0-0-100-0, 100-0-0-0, 0-100-0-0, 100-0-0-0, 100-0-0-0, 0-0-100-0, 0-0-100-0, 100-0-0-0, 100-0-0-0, 0-100-0-0, 0-100-0-0, 0-0-0-100, 100-0-0-0, 0-0-0-100, 0-0-0-100, 0-0-0-100, 0-100-0-0, 0-100-0-0, 0-100-0-0, 0-100-0-0, 100-0-0-0, 0-0-0-100, 0-0-0-100, 0-0-0-100, 100-0-0-0, 0-0-0-100, 0-0-0-100, 0-0-0-100, 0-100-0-0, 100-0-0-0, 100-0-0-0, 100-0-0-0, 100-0-0-0, 0-0-0-100, 0-100-0-0, 0-100-0-0, 0-0-100-0, 100-0-0-0, 100-0-0-0, 0-0-0-100, 0-0-0-100, 0-100-0-0, 0-100-0-0, 100-0-0-0, 0-100-0-0, 0-0-0-100, 100-0-0-0, 0-0-0-100, 0-0-0-100, 0-0-100-0, 100-0-0-0, 100-0-0-0, 0-0-0-100, 0-100-0-0, 100-0-0-0, 0-100-0-0, 0-100-0-0, 0-0-100-0, 0-100-0-0, 0-0-0-100, 0-0-100-0, 0-0-0-100, 0-0-100-0, 0-0-100-0, 0-0-100-0, 0-100-0-0, 100-0-0-0, 0-100-0-0, 0-0-0-100, 0-0-100-0, 100-0-0-0, 0-0-100-0, 100-0-0-0, 0-0-100-0, 0-0-0-100, 0-100-0-0, 100-0-0-0, 0-0-0-100, 0-100-0-0, 0-100-0-0, 0-0-0-100, 0-0-0-100, 0-0-100-0, 0-100-0-0, 100-0-0-0, 0-0-100-0, 0-100-0-0, 100-0-0-0, 0-0-100-0, 0-0-100-0, 0-0-100-0, 100-0-0-0, 0-0-0-100, 100-0-0-0, 0-100-0-0, 100-0-0-0, 0-0-100-0, 0-0-100-0, 100-0-0-0, 0-100-0-0, 0-100-0-0, 100-0-0-0, 0-0-100-0, 0-0-0-100, 0-0-0-100, 100-0-0-0, 100-0-0-0, 0-0-0-100, 0-0-0-100, 0-0-100-0, 100-0-0-0, 0-100-0-0, 0-100-0-0, 100-0-0-0, 0-0-100-0, 0-0-0-100, 0-100-0-0, 0-0-0-100, 0-0-0-100, 0-0-0-100, 0-0-100-0, 100-0-0-0, 0-0-0-100, 0-0-0-100, 0-0-100-0, 100-0-0-0, 100-0-0-0, 0-100-0-0, 0-100-0-0, 0-100-0-0, 0-0-0-100, 0-0-0-100, 100-0-0-0, 0-0-100-0, 0-100-0-0, 100-0-0-0, 0-0-100-0, 0-0-100-0, 100-0-0-0, 0-0-100-0, 0-100-0-0, 0-100-0-0, 0-100-0-0, 0-0-0-100, 0-0-0-100, 0-0-100-0, 0-0-100-0, 0-0-0-100, 0-100-0-0, 0-0-0-100, 0-0-100-0, 100-0-0-0, 0-0-0-100, 0-100-0-0, 0-0-0-100, 0-100-0-0, 0-0-0-100, 0-0-100-0, 100-0-0-0, 0-0-0-100, 0-0-0-100, 0-0-100-0, 0-0-100-0, 0-100-0-0, 0-0-0-100, 0-0-100-0, 0-100-0-0, 0-0-0-100, 100-0-0-0, 100-0-0-0, 0-100-0-0, 100-0-0-0, 100-0-0-0, 0-100-0-0, 0-100-0-0, 100-0-0-0, 100-0-0-0, 0-100-0-0, 100-0-0-0, 0-100-0-0, 0-0-0-100, 100-0-0-0, 100-0-0-0, 0-100-0-0, 0-100-0-0, 100-0-0-0, 0-0-0-100, 0-0-0-100, 0-0-0-100, 0-100-0-0, 100-0-0-0, 100-0-0-0, 0-100-0-0, 100-0-0-0, 0-0-0-100, 0-0-100-0, 0-100-0-0, 0-0-100-0, 100-0-0-0, 100-0-0-0, 0-100-0-0, 100-0-0-0, 0-100-0-0, 100-0-0-0, 100-0-0-0, 0-100-0-0, 0-0-100-0, 0-0-0-100, 0-0-100-0, 0-0-0-100, 0-100-0-0, 100-0-0-0, 100-0-0-0, 0-0-100-0, 0-0-100-0, 100-0-0-0, 100-0-0-0, 0-100-0-0, 100-0-0-0, 100-0-0-0, 0-0-0-100, 0-0-0-100, 0-0-100-0, 100-0-0-0, 0-0-100-0, 0-100-0-0, 0-100-0-0, 0-0-0-100, 100-0-0-0, 100-0-0-0, 100-0-0-0, 100-0-0-0, 100-0-0-0, 0-0-0-100, 0-0-100-0, 0-100-0-0, 0-0-0-100, 0-0-100-0, 0-0-0-100, 0-100-0-0, 0-0-100-0, 0-0-0-100, 0-0-0-100, 0-0-100-0, 100-0-0-0, 0-0-0-100, 0-0-0-100, 0-100-0-0, 0-0-100-0, 100-0-0-0, 0-0-0-100, 0-100-0-0, 0-100-0-0, 100-0-0-0, 100-0-0-0, 0-0-0-100, 100-0-0-0, 0-0-0-100, 0-0-0-100, 0-100-0-0, 0-0-0-100, 0-100-0-0, 100-0-0-0, 100-0-0-0, 0-0-100-0, 0-0-0-100, 0-0-0-100, 0-0-0-100, 100-0-0-0, 0-0-0-100, 0-0-0-100, 100-0-0-0, 100-0-0-0, 0-100-0-0, 100-0-0-0, 100-0-0-0, 100-0-0-0, 0-0-0-100, 0-0-0-100, 0-0-100-0, 0-0-100-0, 100-0-0-0, 0-0-0-100, 0-0-100-0, 0-100-0-0, 0-0-0-100, 0-100-0-0, 0-0-0-100, 100-0-0-0, 0-100-0-0, 100-0-0-0, 0-0-0-100, 0-0-100-0, 0-0-0-100, 0-100-0-0, 0-0-100-0, 0-0-0-100, 0-0-100-0, 100-0-0-0, 100-0-0-0, 0-100-0-0, 0-0-0-100, 100-0-0-0, 0-100-0-0, 100-0-0-0, 100-0-0-0, 0-0-0-100, 0-0-100-0, 0-0-100-0, 100-0-0-0, 0-0-0-100, 0-0-0-100, 100-0-0-0, 0-0-0-100, 0-0-0-100, 0-0-100-0, 100-0-0-0, 0-0-100-0, 0-100-0-0, 100-0-0-0, 0-0-100-0, 0-0-0-100, 100-0-0-0, 0-0-0-100, 0-0-0-100, 0-0-100-0, 100-0-0-0, 100-0-0-0, 100-0-0-0, 0-0-0-100, 0-0-0-100, 0-0-100-0, 0-0-100-0, 100-0-0-0, 100-0-0-0, 0-100-0-0, 0-0-0-100, 0-100-0-0, 100-0-0-0, 100-0-0-0, 100-0-0-0, 100-0-0-0, 0-0-0-100, 0-100-0-0, 100-0-0-0, 0-0-0-100, 100-0-0-0, 0-100-0-0, 100-0-0-0, 100-0-0-0, 0-0-0-100, 0-100-0-0, 100-0-0-0, 0-0-0-100, 0-100-0-0, 100-0-0-0, 0-0-0-100, 100-0-0-0, 100-0-0-0, 0-100-0-0, 0-0-0-100, 0-100-0-0, 0-0-100-0, 100-0-0-0, 100-0-0-0, 0-100-0-0, 0-0-0-100, 100-0-0-0, 100-0-0-0, 0-100-0-0, 100-0-0-0, 0-0-0-100, 0-0-100-0, 0-0-100-0, 0-0-100-0, 0-0-0-100, 0-0-0-100, 0-0-0-100, 0-0-0-100, 0-100-0-0, 0-0-0-100, 0-0-100-0, 0-0-100-0, 0-0-0-100, 0-0-100-0, 0-0-100-0, 100-0-0-0, 0-0-100-0, 0-100-0-0, 0-0-0-100, 0-100-0-0, 0-100-0-0, 100-0-0-0, 100-0-0-0, 0-0-100-0, 100-0-0-0, 100-0-0-0, 0-100-0-0, 0-100-0-0, 0-100-0-0, 0-0-100-0, 100-0-0-0, 0-100-0-0, 100-0-0-0, 100-0-0-0, 100-0-0-0, 0-0-0-100, 0-100-0-0, 0-0-100-0, 0-0-100-0, 0-100-0-0, 100-0-0-0, 100-0-0-0, 0-0-0-100, 0-0-100-0, 100-0-0-0, 100-0-0-0, 0-100-0-0, 0-100-0-0, 0-0-100-0, 0-100-0-0, 100-0-0-0, 100-0-0-0, 0-0-100-0, 100-0-0-0, 100-0-0-0, 0-0-100-0, 0-100-0-0, 0-100-0-0, 0-0-0-100, 0-0-100-0, 0-0-100-0, 0-0-100-0, 0-100-0-0, 0-100-0-0, 0-0-100-0, 0-0-100-0, 0-100-0-0, 0-0-100-0, 100-0-0-0, 100-0-0-0, 100-0-0-0, 0-0-0-100, 0-0-0-100, 0-0-0-100, 0-0-0-100, 0-100-0-0, 0-100-0-0, 0-100-0-0, 0-0-0-100, 0-100-0-0, 0-100-0-0, 0-0-0-100, 0-0-0-100, 0-100-0-0, 100-0-0-0, 0-0-0-100, 0-0-100-0, 100-0-0-0, 0-0-100-0, 0-0-0-100, 0-100-0-0, 0-100-0-0, 100-0-0-0, 0-100-0-0, 100-0-0-0, 0-100-0-0, 0-0-0-100, 0-0-100-0, 100-0-0-0, 100-0-0-0, 100-0-0-0, 0-0-100-0, 0-100-0-0, 100-0-0-0, 0-0-0-100, 0-0-0-100, 0-0-0-100, 100-0-0-0, 0-100-0-0, 100-0-0-0, 0-100-0-0, 100-0-0-0, 100-0-0-0, 0-0-100-0, 0-0-100-0, 0-0-100-0, 0-0-0-100, 0-100-0-0, 0-100-0-0, 0-0-0-100, 0-100-0-0, 0-0-100-0, 100-0-0-0, 0-100-0-0, 100-0-0-0, 0-100-0-0, 0-0-100-0, 100-0-0-0, 100-0-0-0, 0-0-0-100, 0-0-100-0, 0-100-0-0, 100-0-0-0, 100-0-0-0, 100-0-0-0, 0-0-100-0, 0-0-0-100, 0-0-0-100, 0-0-0-100, 100-0-0-0, 100-0-0-0, 0-0-0-100, 0-0-0-100, 0-100-0-0, 0-0-0-100, 0-0-0-100, 0-0-100-0, 100-0-0-0, 100-0-0-0, 0-0-0-100, 0-0-0-100, 0-100-0-0, 100-0-0-0, 100-0-0-0, 0-0-0-100, 100-0-0-0, 0-0-100-0, 0-100-0-0, 0-0-0-100, 0-100-0-0, 0-0-0-100, 0-100-0-0, 0-0-0-100, 0-0-0-100, 0-0-100-0, 0-100-0-0, 0-0-0-100, 100-0-0-0, 0-0-0-100, 0-100-0-0, 0-0-0-100, 100-0-0-0, 100-0-0-0, 0-100-0-0, 0-0-0-100, 100-0-0-0, 100-0-0-0, 0-0-100-0, 100-0-0-0, 0-0-0-100, 0-0-100-0, 0-0-100-0, 100-0-0-0, 100-0-0-0, 0-0-0-100, 100-0-0-0, 0-100-0-0, 0-0-0-100, 0-0-0-100, 0-100-0-0, 100-0-0-0, 0-0-0-100, 100-0-0-0, 0-0-0-100, 0-0-0-100, 0-0-100-0, 0-0-100-0, 0-0-100-0, 0-100-0-0, 0-0-0-100, 100-0-0-0, 100-0-0-0, 0-100-0-0, 0-0-0-100, 0-100-0-0, 100-0-0-0, 0-0-0-100, 100-0-0-0, 0-0-0-100, 100-0-0-0, 0-0-0-100, 0-0-100-0, 0-100-0-0, 0-0-0-100, 0-0-100-0, 100-0-0-0, 0-100-0-0, 0-0-0-100, 0-100-0-0, 100-0-0-0, 100-0-0-0, 0-0-0-100, 100-0-0-0, 0-0-100-0, 0-0-0-100, 0-0-0-100, 100-0-0-0, 100-0-0-0, 0-100-0-0, 0-0-0-100, 0-0-0-100, 0-0-100-0, 100-0-0-0, 0-100-0-0, 100-0-0-0, 0-0-0-100, 0-100-0-0, 0-0-0-100, 0-100-0-0, 0-0-0-100, 0-0-100-0, 0-100-0-0, 0-100-0-0, 0-0-0-100, 0-0-0-100, 0-100-0-0, 100-0-0-0, 0-0-0-100, 100-0-0-0, 100-0-0-0, 0-0-0-100, 0-100-0-0, 100-0-0-0, 0-0-100-0, 100-0-0-0, 0-0-0-100, 100-0-0-0, 0-0-0-100, 100-0-0-0, 0-0-0-100, 100-0-0-0, 100-0-0-0, 0-0-100-0, 0-100-0-0, 100-0-0-0, 0-0-0-100, 100-0-0-0, 100-0-0-0, 0-0-0-100, 100-0-0-0, 100-0-0-0, 100-0-0-0, 0-0-0-100, 100-0-0-0, 100-0-0-0, 100-0-0-0, 0-0-0-100, 100-0-0-0, 0-100-0-0, 0-0-0-100, 0-100-0-0, 100-0-0-0, 0-0-0-100, 100-0-0-0, 0-0-0-100, 0-0-0-100, 0-0-0-100, 0-100-0-0, 0-0-0-100, 0-0-0-100, 0-0-100-0, 100-0-0-0, 0-0-0-100, 100-0-0-0, 100-0-0-0, 0-0-0-100, 0-0-0-100, 0-0-0-100, 0-0-100-0, 0-0-0-100, 0-0-0-100, 0-0-0-100, 100-0-0-0, 100-0-0-0, 0-100-0-0, 0-100-0-0, 100-0-0-0, 0-100-0-0, 100-0-0-0, 0-0-100-0, 100-0-0-0, 0-0-0-100, 100-0-0-0, 100-0-0-0, 100-0-0-0, 0-0-0-100, 0-100-0-0, 0-100-0-0, 0-0-0-100, 0-100-0-0, 100-0-0-0, 0-100-0-0, 0-0-0-100, 0-0-100-0, 0-0-0-100, 100-0-0-0, 100-0-0-0, 0-0-100-0, 0-100-0-0, 0-100-0-0, 100-0-0-0, 0-0-100-0, 0-100-0-0, 0-0-0-100, 0-0-0-100, 0-100-0-0, 0-100-0-0, 100-0-0-0, 100-0-0-0, 0-0-100-0, 0-0-0-100, 0-0-0-100, 0-0-100-0, 100-0-0-0, 0-100-0-0, 100-0-0-0, 0-100-0-0, 0-100-0-0, 0-100-0-0, 0-0-0-100, 0-0-0-100, 100-0-0-0, 0-100-0-0, 100-0-0-0, 100-0-0-0, 100-0-0-0, 100-0-0-0, 100-0-0-0, 0-100-0-0, 0-100-0-0, 100-0-0-0, 0-0-100-0, 0-0-100-0, 100-0-0-0, 0-100-0-0, 0-0-0-100, 0-100-0-0, 100-0-0-0, 0-0-100-0, 100-0-0-0, 100-0-0-0, 0-0-0-100, 0-100-0-0, 0-100-0-0, 0-100-0-0, 0-0-0-100, 0-100-0-0, 100-0-0-0, 100-0-0-0, 100-0-0-0, 0-0-0-100, 100-0-0-0, 100-0-0-0, 0-0-100-0, 100-0-0-0, 0-0-100-0, 100-0-0-0, 0-0-0-100, 0-0-0-100, 0-100-0-0, 0-100-0-0, 100-0-0-0, 100-0-0-0, 0-0-100-0, 100-0-0-0, 0-100-0-0, 100-0-0-0, 100-0-0-0, 0-100-0-0, 100-0-0-0, 0-0-0-100, 0-100-0-0, 100-0-0-0, 0-0-0-100, 100-0-0-0, 0-0-100-0, 100-0-0-0, 100-0-0-0, 0-0-0-100, 0-0-0-100, 0-0-100-0, 0-100-0-0, 0-0-0-100, 0-0-0-100, 0-0-0-100, 100-0-0-0, 0-0-0-100, 0-0-0-100, 100-0-0-0, 0-0-0-100, 100-0-0-0, 0-0-0-100, 0-0-0-100, 100-0-0-0, 100-0-0-0, 0-0-0-100, 100-0-0-0, 100-0-0-0, 0-0-100-0, 0-100-0-0, 100-0-0-0, 0-0-0-100, 0-0-0-100, 0-0-0-100, 0-0-0-100, 100-0-0-0, 0-0-0-100, 0-100-0-0, 100-0-0-0, 0-100-0-0, 0-0-0-100, 100-0-0-0, 0-0-100-0, 100-0-0-0, 100-0-0-0, 100-0-0-0, 0-0-0-100, 0-100-0-0, 0-100-0-0, 100-0-0-0, 100-0-0-0, 0-0-0-100, 100-0-0-0, 0-0-0-100, 100-0-0-0, 0-100-0-0, 0-0-100-0, 100-0-0-0, 100-0-0-0, 100-0-0-0, 0-0-0-100, 0-0-100-0, 0-0-100-0, 0-0-0-100, 0-0-0-100, 100-0-0-0, 100-0-0-0, 0-0-0-100, 0-0-0-100, 0-0-100-0, 0-0-0-100, 100-0-0-0, 100-0-0-0, 0-100-0-0, 0-0-0-100, 100-0-0-0, 100-0-0-0, 100-0-0-0, 0-100-0-0, 0-100-0-0, 0-100-0-0, 0-0-100-0, 0-100-0-0, 100-0-0-0, 0-0-100-0, 0-0-100-0, 0-0-0-100, 0-100-0-0, 100-0-0-0, 0-0-0-100, 0-0-100-0, 0-0-0-100, 0-0-100-0, 0-0-0-100, 0-0-100-0, 0-0-0-100, 0-0-0-100, 100-0-0-0, 0-0-100-0, 0-0-100-0, 0-0-0-100, 0-0-0-100, 0-0-0-100, 0-100-0-0, 100-0-0-0, 0-100-0-0, 100-0-0-0, 100-0-0-0, 100-0-0-0, 0-0-0-100, 0-0-0-100, 100-0-0-0, 0-0-0-100, 100-0-0-0, 0-0-0-100, 100-0-0-0, 0-0-0-100, 100-0-0-0, 0-0-0-100, 0-0-0-100, 100-0-0-0, 0-100-0-0, 0-0-0-100, 100-0-0-0, 100-0-0-0, 0-100-0-0, 0-0-0-100, 0-100-0-0, 0-100-0-0, 100-0-0-0, 0-0-0-100, 100-0-0-0, 0-100-0-0, 0-0-0-100, 0-100-0-0, 0-0-100-0, 0-0-0-100, 100-0-0-0, 100-0-0-0, 0-100-0-0, 0-0-0-100, 100-0-0-0, 100-0-0-0, 0-100-0-0, 100-0-0-0, 0-0-0-100, 0-0-0-100, 100-0-0-0, 0-0-100-0, 100-0-0-0, 0-0-0-100, 100-0-0-0, 100-0-0-0, 0-0-100-0, 0-0-0-100, 100-0-0-0, 0-0-100-0, 0-0-100-0, 0-0-0-100, 0-0-0-100, 100-0-0-0, 100-0-0-0, 0-0-100-0, 100-0-0-0, 100-0-0-0, 100-0-0-0, 100-0-0-0, 100-0-0-0, 100-0-0-0, 0-0-100-0, 0-100-0-0, 0-0-0-100, 0-0-0-100, 0-0-100-0, 100-0-0-0, 0-0-100-0, 0-0-100-0, 100-0-0-0, 100-0-0-0, 0-0-100-0, 100-0-0-0, 0-0-0-100, 0-0-0-100, 100-0-0-0, 100-0-0-0, 0-0-100-0, 100-0-0-0, 100-0-0-0, 100-0-0-0, 100-0-0-0, 100-0-0-0, 0-100-0-0, 0-0-0-100, 0-0-100-0, 0-100-0-0, 0-0-0-100, 0-0-0-100, 100-0-0-0, 0-0-0-100, 0-0-0-100, 0-0-100-0, 0-0-100-0, 0-0-100-0, 0-0-0-100, 0-100-0-0, 0-0-0-100, 0-0-0-100, 0-0-0-100, 0-100-0-0, 0-100-0-0, 0-0-100-0, 0-0-0-100, 0-0-100-0, 0-0-0-100, 0-0-0-100, 0-0-0-100, 0-0-0-100, 100-0-0-0, 0-0-100-0, 100-0-0-0, 0-0-0-100, 0-0-100-0, 100-0-0-0, 100-0-0-0, 0-0-100-0, 0-100-0-0, 100-0-0-0, 0-0-100-0, 0-0-0-100, 0-0-0-100, 0-0-100-0, 100-0-0-0, 0-100-0-0, 100-0-0-0, 0-0-0-100, 0-0-0-100, 0-100-0-0, 0-0-0-100, 0-0-0-100, 0-100-0-0, 0-100-0-0, 0-0-0-100, 0-100-0-0, 0-0-0-100, 0-0-0-100, 0-0-100-0, 100-0-0-0, 0-0-0-100, 100-0-0-0, 0-0-0-100, 0-0-0-100, 100-0-0-0, 100-0-0-0, 100-0-0-0, 0-0-0-100, 0-0-100-0, 0-0-100-0, 0-100-0-0, 0-0-0-100, 100-0-0-0, 0-100-0-0, 100-0-0-0, 0-100-0-0, 100-0-0-0, 100-0-0-0, 0-100-0-0, 100-0-0-0, 0-0-0-100, 100-0-0-0, 0-100-0-0, 0-100-0-0, 0-100-0-0, 100-0-0-0, 100-0-0-0, 0-0-0-100, 100-0-0-0, 0-100-0-0, 0-100-0-0, 0-100-0-0, 100-0-0-0, 0-0-100-0, 100-0-0-0, 0-100-0-0, 0-0-100-0, 0-100-0-0, 0-100-0-0, 100-0-0-0, 0-0-100-0, 0-0-100-0, 0-0-0-100, 0-0-0-100, 100-0-0-0, 0-0-0-100, 0-100-0-0, 100-0-0-0, 0-0-0-100, 0-100-0-0, 100-0-0-0, 0-100-0-0, 0-100-0-0, 100-0-0-0, 100-0-0-0, 0-0-0-100, 0-0-0-100, 0-0-100-0, 0-0-0-100, 100-0-0-0, 0-0-0-100, 0-0-0-100, 0-0-100-0, 0-0-100-0, 100-0-0-0, 0-100-0-0, 0-100-0-0, 100-0-0-0, 100-0-0-0, 0-0-0-100, 0-0-100-0, 0-0-0-100, 0-0-100-0, 100-0-0-0, 0-100-0-0, 0-100-0-0, 0-0-0-100, 0-0-0-100, 0-0-100-0, 0-0-0-100, 0-100-0-0, 100-0-0-0, 0-100-0-0, 0-0-0-100, 100-0-0-0, 0-0-100-0, 100-0-0-0, 0-0-100-0, 0-100-0-0, 0-0-0-100, 0-0-0-100, 0-0-100-0, 0-100-0-0, 0-0-100-0, 0-0-100-0, 0-0-100-0, 0-0-0-100, 0-0-0-100, 0-0-100-0, 0-0-0-100, 100-0-0-0, 0-0-0-100, 0-0-0-100, 0-100-0-0, 100-0-0-0, 0-0-0-100, 0-100-0-0, 100-0-0-0, 0-0-0-100, 100-0-0-0, 0-100-0-0, 0-0-0-100, 0-100-0-0, 0-100-0-0, 0-100-0-0, 0-0-0-100, 0-0-0-100, 100-0-0-0, 100-0-0-0, 0-0-0-100, 0-100-0-0, 0-100-0-0, 0-0-100-0, 0-100-0-0, 100-0-0-0, 100-0-0-0, 0-100-0-0, 0-0-0-100, 100-0-0-0, 0-100-0-0, 0-0-100-0, 0-100-0-0, 100-0-0-0, 100-0-0-0, 0-100-0-0, 0-0-0-100, 0-0-100-0, 0-0-0-100, 100-0-0-0, 100-0-0-0, 100-0-0-0, 0-100-0-0, 0-0-0-100, 0-100-0-0, 0-100-0-0, 0-100-0-0, 0-0-100-0, 100-0-0-0, 100-0-0-0, 100-0-0-0, 0-100-0-0, 100-0-0-0, 0-0-0-100, 100-0-0-0, 0-0-0-100, 100-0-0-0, 0-0-0-100, 100-0-0-0, 0-100-0-0, 0-100-0-0, 0-0-100-0, 0-0-0-100, 0-0-0-100, 0-0-0-100, 100-0-0-0, 100-0-0-0, 100-0-0-0, 100-0-0-0, 0-0-0-100, 100-0-0-0, 0-0-0-100, 0-0-100-0, 100-0-0-0, 0-0-0-100, 0-0-100-0, 0-0-0-100, 100-0-0-0, 100-0-0-0, 0-100-0-0, 0-0-0-100, 0-0-100-0, 0-0-0-100, 0-0-0-100, 100-0-0-0, 0-100-0-0, 0-100-0-0, 100-0-0-0, 100-0-0-0, 0-0-100-0, 0-0-0-100, 0-0-0-100, 0-100-0-0, 0-0-0-100, 0-0-0-100, 100-0-0-0, 100-0-0-0, 0-0-100-0, 0-0-0-100, 0-0-100-0, 100-0-0-0, 0-0-0-100, 0-0-100-0, 0-0-0-100, 100-0-0-0, 0-100-0-0, 0-100-0-0, 100-0-0-0, 0-0-100-0, 0-0-0-100, 0-0-100-0, 0-0-100-0, 0-100-0-0, 0-0-100-0, 100-0-0-0, 0-100-0-0, 100-0-0-0, 0-0-0-100, 0-0-0-100, 0-0-100-0, 0-100-0-0, 0-100-0-0, 0-100-0-0, 100-0-0-0, 0-0-0-100, 100-0-0-0, 0-0-100-0, 100-0-0-0, 0-0-0-100, 0-0-0-100, 0-0-0-100, 0-100-0-0, 100-0-0-0, 0-0-0-100, 100-0-0-0, 0-0-100-0, 0-0-0-100, 0-100-0-0, 0-100-0-0, 0-100-0-0, 100-0-0-0, 100-0-0-0, 0-0-0-100, 0-0-0-100, 0-100-0-0, 0-0-0-100, 0-0-0-100, 0-100-0-0, 0-0-0-100, 0-100-0-0, 100-0-0-0, 100-0-0-0, 0-0-100-0, 0-0-100-0, 0-100-0-0, 100-0-0-0, 0-100-0-0, 0-0-0-100, 100-0-0-0, 0-0-0-100, 0-100-0-0, 100-0-0-0, 0-0-100-0, 0-0-100-0, 0-100-0-0, 100-0-0-0, 100-0-0-0, 0-0-0-100, 0-0-100-0, 0-0-100-0, 0-0-100-0, 0-0-0-100, 0-0-0-100, 0-100-0-0, 0-0-0-100, 0-0-100-0, 0-0-0-100, 0-100-0-0, 0-100-0-0, 0-0-0-100, 0-0-100-0, 0-0-0-100, 0-0-0-100, 0-0-100-0, 100-0-0-0, 0-0-100-0, 0-100-0-0, 0-100-0-0, 0-0-100-0, 0-100-0-0, 0-0-100-0, 0-0-100-0, 0-0-0-100, 0-0-100-0, 0-100-0-0, 0-100-0-0, 100-0-0-0, 100-0-0-0, 0-100-0-0, 100-0-0-0, 0-0-100-0, 0-0-0-100, 0-0-0-100, 0-100-0-0, 0-0-0-100, 0-0-0-100, 100-0-0-0, 0-0-100-0, 100-0-0-0, 0-0-0-100, 0-0-100-0, 100-0-0-0, 100-0-0-0, 100-0-0-0, 0-0-0-100, 0-0-0-100, 100-0-0-0, 0-0-0-100, 0-0-0-100, 100-0-0-0, 100-0-0-0, 0-0-100-0, 0-0-0-100, 100-0-0-0, 0-100-0-0, 100-0-0-0, 0-100-0-0, 100-0-0-0, 100-0-0-0, 0-0-0-100, 0-0-100-0, 0-100-0-0, 100-0-0-0, 100-0-0-0, 0-0-100-0, 100-0-0-0, 0-0-0-100, 0-0-100-0, 0-100-0-0, 0-0-0-100, 0-100-0-0, 0-0-0-100, 0-100-0-0, 0-0-0-100, 0-0-0-100, 0-100-0-0, 0-100-0-0, 0-0-0-100, 0-0-100-0, 100-0-0-0, 100-0-0-0, 100-0-0-0, 0-0-0-100, 100-0-0-0, 0-0-0-100, 0-0-0-100, 100-0-0-0, 0-0-0-100, 0-100-0-0, 0-0-0-100, 0-100-0-0, 100-0-0-0, 100-0-0-0, 100-0-0-0, 100-0-0-0, 100-0-0-0, 0-0-0-100, 0-0-100-0, 0-0-0-100, 0-0-100-0, 0-0-100-0, 0-0-100-0, 0-0-0-100, 0-0-100-0, 0-100-0-0, 0-0-0-100, 0-100-0-0, 100-0-0-0, 100-0-0-0, 0-0-100-0, 100-0-0-0, 100-0-0-0, 0-0-100-0, 100-0-0-0, 0-100-0-0, 0-0-0-100, 0-0-100-0, 0-0-0-100, 0-0-100-0, 0-0-0-100, 0-0-0-100, 0-0-100-0, 100-0-0-0, 0-0-0-100, 0-0-100-0, 100-0-0-0, 0-100-0-0, 0-100-0-0, 100-0-0-0, 0-100-0-0, 0-0-0-100, 0-0-0-100, 0-0-0-100, 0-100-0-0, 100-0-0-0, 100-0-0-0, 0-0-100-0, 100-0-0-0, 100-0-0-0, 100-0-0-0, 100-0-0-0, 100-0-0-0, 100-0-0-0, 0-0-0-100, 0-100-0-0, 0-0-0-100, 0-0-0-100, 100-0-0-0, 0-0-0-100, 0-100-0-0, 0-0-0-100, 0-0-0-100, 0-100-0-0, 100-0-0-0, 100-0-0-0, 0-0-0-100, 0-0-0-100, 0-100-0-0, 100-0-0-0, 0-0-100-0, 0-0-100-0, 0-0-100-0, 0-100-0-0, 100-0-0-0, 100-0-0-0, 0-0-0-100, 0-0-100-0, 100-0-0-0, 100-0-0-0, 0-0-0-100, 0-0-0-100, 0-0-0-100, 0-0-0-100, 0-0-0-100, 100-0-0-0, 0-100-0-0, 100-0-0-0, 0-0-0-100, 0-100-0-0, 100-0-0-0, 100-0-0-0, 100-0-0-0, 0-0-0-100, 0-0-100-0, 0-0-0-100, 0-0-0-100, 0-0-0-100, 0-0-0-100, 0-0-0-100, 0-100-0-0, 0-0-0-100, 0-0-100-0, 0-0-100-0, 0-0-0-100, 100-0-0-0, 0-0-0-100, 0-0-100-0, 100-0-0-0, 0-100-0-0, 0-100-0-0, 0-0-0-100, 0-0-100-0, 0-0-100-0, 0-100-0-0, 0-0-0-100, 100-0-0-0, 0-0-0-100, 0-0-0-100, 0-0-0-100, 0-0-0-100, 100-0-0-0, 100-0-0-0, 0-100-0-0, 0-0-0-100, 0-100-0-0, 0-0-100-0, 100-0-0-0, 100-0-0-0, 0-0-100-0, 0-0-100-0, 0-0-100-0, 0-0-100-0, 0-0-0-100, 100-0-0-0, 0-0-100-0, 100-0-0-0, 0-0-0-100, 0-0-0-100, 100-0-0-0, 100-0-0-0, 100-0-0-0, 0-0-0-100, 0-100-0-0, 0-0-100-0, 100-0-0-0, 0-0-100-0, 0-0-100-0, 100-0-0-0, 100-0-0-0, 100-0-0-0, 0-100-0-0, 0-0-0-100, 0-100-0-0, 0-0-0-100, 100-0-0-0, 0-0-100-0, 100-0-0-0, 0-0-0-100, 0-100-0-0, 100-0-0-0, 100-0-0-0, 0-100-0-0, 0-0-100-0, 0-0-0-100, 0-0-100-0, 0-0-100-0, 0-0-0-100, 0-0-0-100, 0-0-0-100, 0-0-100-0, 0-0-0-100, 0-0-0-100, 0-100-0-0, 100-0-0-0, 0-0-0-100, 0-0-100-0, 100-0-0-0, 0-0-0-100, 0-0-100-0, 100-0-0-0, 0-0-0-100, 0-0-0-100, 0-0-0-100, 100-0-0-0, 100-0-0-0, 0-0-0-100, 100-0-0-0, 0-0-100-0, 100-0-0-0, 0-100-0-0, 100-0-0-0, 0-0-0-100, 0-100-0-0, 0-0-0-100, 0-0-0-100, 100-0-0-0, 0-0-100-0, 0-0-100-0, 0-100-0-0, 0-0-0-100, 100-0-0-0, 0-0-0-100, 0-0-100-0, 0-0-100-0, 0-0-100-0, 0-0-100-0, 100-0-0-0, 0-100-0-0, 0-0-0-100, 100-0-0-0, 0-0-0-100, 0-0-100-0, 0-0-0-100, 0-0-0-100, 0-0-0-100, 0-0-0-100, 0-0-0-100, 0-0-0-100, 0-0-100-0, 0-0-100-0, 100-0-0-0, 100-0-0-0, 0-0-100-0, 100-0-0-0, 0-0-0-100, 0-100-0-0, 0-100-0-0, 0-100-0-0, 100-0-0-0, 100-0-0-0, 0-0-0-100, 0-0-0-100, 0-0-0-100, 0-100-0-0, 100-0-0-0, 0-100-0-0, 0-0-0-100, 0-0-100-0, 0-0-0-100, 0-0-0-100, 100-0-0-0, 0-100-0-0, 0-100-0-0, 100-0-0-0, 0-100-0-0, 0-0-0-100, 0-0-100-0, 100-0-0-0, 100-0-0-0, 0-100-0-0, 100-0-0-0, 0-100-0-0, 100-0-0-0, 0-100-0-0, 100-0-0-0, 100-0-0-0, 0-0-100-0, 0-0-100-0, 100-0-0-0, 100-0-0-0, 0-0-0-100, 0-100-0-0, 0-100-0-0, 0-100-0-0, 0-100-0-0, 0-100-0-0, 100-0-0-0, 0-0-0-100, 0-0-100-0, 0-100-0-0, 0-0-0-100, 0-0-100-0, 0-100-0-0, 0-0-0-100, 100-0-0-0, 0-0-0-100, 0-0-100-0, 0-0-100-0, 100-0-0-0, 0-0-0-100, 0-0-0-100, 0-0-100-0, 0-0-100-0, 0-0-0-100, 100-0-0-0, 0-0-0-100, 0-100-0-0, 100-0-0-0, 0-0-100-0, 100-0-0-0, 0-100-0-0, 100-0-0-0, 0-0-0-100, 0-100-0-0, 100-0-0-0, 0-0-100-0, 0-0-0-100, 100-0-0-0, 0-0-0-100, 0-0-0-100, 0-100-0-0, 100-0-0-0, 100-0-0-0, 100-0-0-0, 0-0-100-0, 100-0-0-0, 100-0-0-0, 0-0-100-0, 0-100-0-0, 0-0-100-0, 0-0-100-0, 0-0-0-100, 0-0-0-100, 0-100-0-0, 100-0-0-0, 100-0-0-0, 0-0-100-0, 0-0-100-0, 0-0-100-0, 0-100-0-0, 100-0-0-0, 0-0-0-100, 100-0-0-0, 0-100-0-0, 100-0-0-0, 0-100-0-0, 100-0-0-0, 0-100-0-0, 100-0-0-0, 0-0-0-100, 0-0-0-100, 0-0-100-0, 0-0-0-100, 0-0-0-100, 0-0-0-100, 0-100-0-0, 0-0-0-100, 0-0-100-0, 0-0-0-100, 0-0-0-100, 0-0-0-100, 0-100-0-0, 0-0-0-100, 100-0-0-0, 0-100-0-0, 0-0-0-100, 0-0-100-0, 0-100-0-0, 0-100-0-0, 0-0-100-0, 100-0-0-0, 0-0-0-100, 0-0-100-0, 0-0-0-100, 0-100-0-0, 0-0-0-100, 0-0-0-100, 0-0-100-0, 100-0-0-0, 0-0-0-100, 100-0-0-0, 100-0-0-0, 0-0-0-100, 0-0-100-0, 0-0-0-100, 0-0-100-0, 0-100-0-0, 100-0-0-0, 100-0-0-0, 100-0-0-0, 0-0-100-0, 100-0-0-0, 0-0-0-100, 0-0-0-100, 0-0-0-100, 100-0-0-0, 100-0-0-0, 0-0-0-100, 0-0-0-100, 100-0-0-0, 0-100-0-0, 100-0-0-0, 0-0-0-100, 0-0-100-0, 0-0-0-100, 0-100-0-0, 0-0-100-0, 100-0-0-0, 0-0-0-100, 0-0-0-100, 0-100-0-0, 100-0-0-0, 100-0-0-0, 0-100-0-0, 100-0-0-0, 0-100-0-0, 100-0-0-0, 100-0-0-0, 0-100-0-0, 0-0-0-100, 0-100-0-0, 0-0-0-100, 100-0-0-0, 100-0-0-0, 0-0-0-100, 0-100-0-0, 0-0-0-100, 0-100-0-0, 100-0-0-0, 100-0-0-0, 100-0-0-0, 100-0-0-0, 100-0-0-0, 0-0-0-100, 100-0-0-0, 0-0-100-0, 0-100-0-0, 100-0-0-0, 0-0-100-0, 100-0-0-0, 0-0-100-0, 0-0-100-0, 0-0-0-100, 0-0-0-100, 0-0-100-0, 100-0-0-0, 0-0-100-0, 0-0-100-0, 100-0-0-0, 0-100-0-0, 0-100-0-0, 0-100-0-0, 100-0-0-0, 0-0-100-0, 0-0-0-100, 0-0-0-100, 0-0-0-100, 0-0-100-0, 0-100-0-0, 0-0-0-100, 0-100-0-0, 0-0-0-100, 0-0-100-0, 100-0-0-0, 0-0-0-100, 0-0-0-100, 100-0-0-0, 0-0-0-100, 0-100-0-0, 0-100-0-0, 0-100-0-0, 100-0-0-0, 100-0-0-0, 0-0-0-100, 0-0-0-100, 0-0-0-100, 0-0-0-100, 100-0-0-0, 100-0-0-0, 0-0-100-0, 100-0-0-0, 0-0-0-100, 0-0-0-100, 0-0-100-0, 0-0-0-100, 0-0-100-0, 0-0-0-100, 0-100-0-0, 0-0-0-100, 100-0-0-0, 0-0-0-100, 0-0-100-0, 0-100-0-0, 0-0-0-100, 0-0-0-100, 0-0-0-100, 100-0-0-0, 0-100-0-0, 0-100-0-0, 100-0-0-0, 0-0-100-0, 100-0-0-0, 0-0-100-0, 0-100-0-0, 0-0-100-0, 0-0-100-0, 100-0-0-0, 0-0-100-0, 100-0-0-0, 0-0-0-100, 0-0-0-100, 100-0-0-0, 0-100-0-0, 0-0-0-100, 0-0-0-100, 100-0-0-0, 0-100-0-0, 0-0-0-100, 0-100-0-0, 0-0-0-100, 0-100-0-0, 0-100-0-0, 100-0-0-0, 0-0-0-100, 100-0-0-0, 0-0-0-100, 0-0-0-100, 100-0-0-0, 0-0-100-0, 0-0-100-0, 0-0-100-0, 0-0-0-100, 0-100-0-0, 0-0-0-100, 0-0-100-0, 100-0-0-0, 0-0-0-100, 0-0-100-0, 0-0-100-0, 0-0-100-0, 0-0-0-100, 100-0-0-0, 0-0-0-100, 100-0-0-0, 100-0-0-0, 100-0-0-0, 100-0-0-0, 0-0-0-100, 0-100-0-0, 100-0-0-0, 0-0-0-100, 0-0-0-100, 100-0-0-0, 100-0-0-0, 0-0-100-0, 0-0-0-100, 0-0-0-100, 0-0-0-100, 0-100-0-0, 0-0-0-100, 0-100-0-0, 0-0-100-0, 100-0-0-0, 100-0-0-0, 0-100-0-0, 0-100-0-0, 100-0-0-0, 0-0-0-100, 0-0-0-100, 0-0-100-0, 0-0-0-100, 0-0-100-0, 0-100-0-0, 0-0-0-100, 0-0-0-100, 0-0-100-0, 0-0-100-0, 0-100-0-0, 0-0-0-100, 100-0-0-0, 100-0-0-0, 100-0-0-0, 100-0-0-0, 0-0-0-100, 0-0-0-100, 0-100-0-0, 100-0-0-0, 100-0-0-0, 0-0-0-100, 0-0-0-100, 0-0-100-0, 0-0-0-100, 0-0-100-0, 0-100-0-0, 0-0-0-100, 0-100-0-0, 100-0-0-0, 100-0-0-0, 100-0-0-0, 0-0-100-0, 0-0-0-100, 100-0-0-0, 0-100-0-0, 100-0-0-0, 0-100-0-0, 0-100-0-0, 0-0-100-0, 100-0-0-0, 0-0-100-0, 100-0-0-0, 0-0-100-0, 0-0-100-0, 100-0-0-0, 100-0-0-0, 0-0-100-0, 0-0-100-0, 0-0-100-0, 0-100-0-0, 0-100-0-0, 0-0-100-0, 100-0-0-0, 0-0-0-100, 0-0-0-100, 0-100-0-0, 0-0-0-100, 0-0-0-100, 100-0-0-0, 100-0-0-0, 0-100-0-0, 100-0-0-0, 0-100-0-0, 100-0-0-0, 100-0-0-0, 100-0-0-0, 0-0-0-100, 0-0-100-0, 0-100-0-0, 100-0-0-0, 0-0-0-100, 0-0-0-100, 0-0-0-100, 100-0-0-0, 0-0-100-0, 0-100-0-0, 0-0-0-100, 0-0-100-0, 0-0-0-100, 100-0-0-0, 100-0-0-0, 100-0-0-0, 0-0-0-100, 0-100-0-0, 100-0-0-0, 0-100-0-0, 100-0-0-0, 0-100-0-0, 0-100-0-0, 0-100-0-0, 0-0-0-100, 0-0-100-0, 0-0-100-0, 100-0-0-0, 100-0-0-0, 0-0-100-0, 100-0-0-0, 100-0-0-0, 100-0-0-0, 0-0-0-100, 0-0-0-100, 100-0-0-0, 0-100-0-0, 100-0-0-0, 0-0-100-0, 100-0-0-0, 100-0-0-0, 100-0-0-0, 0-0-0-100, 100-0-0-0, 0-100-0-0, 0-0-100-0, 0-0-0-100, 0-0-100-0, 0-100-0-0, 100-0-0-0, 0-100-0-0, 0-0-0-100, 100-0-0-0, 100-0-0-0, 100-0-0-0, 0-0-100-0, 0-100-0-0, 0-100-0-0, 0-0-0-100, 0-0-0-100, 0-100-0-0, 100-0-0-0, 0-100-0-0, 100-0-0-0, 0-0-100-0, 0-0-100-0, 0-100-0-0, 0-0-0-100, 0-100-0-0, 100-0-0-0, 0-100-0-0, 100-0-0-0, 100-0-0-0, 0-0-100-0, 100-0-0-0, 0-0-0-100, 0-100-0-0, 0-100-0-0, 0-0-100-0, 0-0-0-100, 0-0-100-0, 100-0-0-0, 100-0-0-0, 0-0-0-100, 0-0-0-100, 0-100-0-0, 0-100-0-0, 100-0-0-0, 0-0-0-100, 100-0-0-0, 0-0-100-0, 100-0-0-0, 100-0-0-0, 0-100-0-0, 100-0-0-0, 0-0-0-100, 0-0-0-100, 0-0-100-0, 100-0-0-0, 0-0-0-100, 100-0-0-0, 100-0-0-0, 0-0-100-0, 0-0-100-0, 0-100-0-0, 0-0-0-100, 0-0-100-0, 0-0-100-0, 100-0-0-0, 0-0-100-0, 100-0-0-0, 0-0-0-100, 0-0-100-0, 100-0-0-0, 0-100-0-0, 0-0-100-0, 0-100-0-0, 0-100-0-0, 100-0-0-0, 0-100-0-0, 100-0-0-0, 100-0-0-0, 0-100-0-0, 100-0-0-0, 100-0-0-0, 0-100-0-0, 0-0-0-100, 0-0-0-100, 0-0-0-100, 0-0-100-0, 0-0-0-100, 0-0-100-0, 100-0-0-0, 0-0-100-0, 0-100-0-0, 0-0-0-100, 100-0-0-0, 0-0-0-100, 0-0-0-100, 0-0-0-100, 0-0-0-100, 0-100-0-0, 0-100-0-0, 100-0-0-0, 0-0-0-100, 100-0-0-0, 0-100-0-0, 100-0-0-0, 100-0-0-0, 100-0-0-0, 100-0-0-0, 100-0-0-0, 0-100-0-0, 100-0-0-0, 0-100-0-0, 0-0-0-100, 0-0-100-0, 0-0-100-0, 0-0-100-0, 0-0-100-0, 0-0-100-0, 0-100-0-0, 100-0-0-0, 0-0-0-100, 0-100-0-0, 0-100-0-0, 0-0-0-100, 0-0-100-0, 0-0-0-100, 0-0-100-0, 0-100-0-0, 0-0-0-100, 100-0-0-0, 0-100-0-0, 100-0-0-0, 0-0-0-100, 100-0-0-0, 0-0-100-0, 0-0-0-100, 0-0-100-0, 100-0-0-0, 100-0-0-0, 100-0-0-0, 0-100-0-0, 100-0-0-0, 0-0-100-0, 0-100-0-0, 100-0-0-0, 100-0-0-0, 0-0-0-100, 0-100-0-0, 0-100-0-0, 100-0-0-0, 100-0-0-0, 100-0-0-0, 100-0-0-0, 100-0-0-0, 0-0-100-0, 0-0-0-100, 0-0-0-100, 100-0-0-0, 100-0-0-0, 100-0-0-0, 100-0-0-0, 100-0-0-0, 100-0-0-0, 0-100-0-0, 100-0-0-0, 0-0-0-100, 0-0-100-0, 0-100-0-0, 0-0-0-100, 100-0-0-0, 0-100-0-0, 0-0-100-0, 0-0-100-0, 0-0-0-100, 0-0-100-0, 0-100-0-0, 0-0-0-100, 100-0-0-0, 100-0-0-0, 100-0-0-0, 100-0-0-0, 0-0-100-0, 0-100-0-0, 100-0-0-0, 0-0-0-100, 0-0-0-100, 100-0-0-0, 0-100-0-0, 0-0-100-0, 0-100-0-0, 0-100-0-0, 0-100-0-0, 0-0-0-100, 100-0-0-0, 0-0-0-100, 0-100-0-0, 0-0-100-0, 0-0-0-100, 0-0-100-0, 100-0-0-0, 0-0-0-100, 0-0-0-100, 0-0-0-100, 0-0-0-100, 0-100-0-0, 0-0-100-0, 100-0-0-0, 0-0-100-0, 100-0-0-0, 0-100-0-0, 100-0-0-0, 0-0-0-100, 100-0-0-0, 0-0-0-100, 0-0-0-100, 0-0-100-0, 0-0-0-100, 0-0-100-0, 0-0-0-100, 0-0-0-100, 0-0-0-100, 0-0-0-100, 0-0-0-100, 100-0-0-0, 100-0-0-0, 100-0-0-0, 0-0-0-100, 100-0-0-0, 0-0-0-100, 100-0-0-0, 0-0-100-0, 0-100-0-0, 100-0-0-0, 0-0-0-100, 0-0-0-100, 0-0-100-0, 0-100-0-0, 100-0-0-0, 100-0-0-0, 100-0-0-0, 100-0-0-0, 0-100-0-0, 100-0-0-0, 0-0-0-100, 0-0-0-100, 100-0-0-0, 0-0-0-100, 0-0-0-100, 0-0-0-100, 0-0-0-100, 0-0-100-0, 100-0-0-0, 0-0-0-100, 100-0-0-0, 0-0-100-0, 0-0-0-100, 0-100-0-0, 100-0-0-0, 100-0-0-0, 0-0-100-0, 0-0-100-0, 100-0-0-0, 0-0-0-100, 0-100-0-0, 0-0-0-100, 0-0-0-100, 0-0-100-0, 0-0-100-0, 0-0-0-100, 100-0-0-0, 0-100-0-0, 100-0-0-0, 0-0-100-0, 0-0-0-100, 0-0-100-0, 0-0-0-100, 0-0-0-100, 100-0-0-0, 0-100-0-0, 0-100-0-0, 0-0-0-100, 0-100-0-0, 100-0-0-0, 0-0-100-0, 100-0-0-0, 0-0-0-100, 100-0-0-0, 0-0-100-0, 100-0-0-0, 100-0-0-0, 100-0-0-0, 0-0-0-100, 0-100-0-0, 0-0-0-100, 100-0-0-0, 100-0-0-0, 0-100-0-0, 100-0-0-0, 0-100-0-0, 0-100-0-0, 100-0-0-0, 0-0-100-0, 0-0-100-0, 0-0-0-100, 0-100-0-0, 0-0-0-100, 0-0-0-100, 100-0-0-0, 100-0-0-0, 0-0-0-100, 0-0-0-100, 0-100-0-0, 0-0-0-100, 0-0-0-100, 100-0-0-0, 0-0-0-100, 100-0-0-0, 0-0-0-100, 0-100-0-0, 100-0-0-0, 100-0-0-0, 100-0-0-0, 100-0-0-0, 0-0-100-0, 100-0-0-0, 100-0-0-0, 100-0-0-0, 0-0-0-100, 0-100-0-0, 100-0-0-0, 100-0-0-0, 0-0-0-100, 0-0-0-100, 0-100-0-0, 0-100-0-0, 0-100-0-0, 0-0-0-100, 0-100-0-0, 0-100-0-0, 0-0-100-0, 0-0-0-100, 0-0-0-100, 0-0-100-0, 0-100-0-0, 0-100-0-0, 100-0-0-0, 100-0-0-0, 0-0-0-100, 0-0-100-0, 100-0-0-0, 0-0-0-100, 0-0-0-100, 100-0-0-0, 100-0-0-0, 100-0-0-0, 0-0-100-0, 100-0-0-0, 100-0-0-0, 0-100-0-0, 0-0-0-100, 0-0-100-0, 0-100-0-0, 0-0-0-100, 100-0-0-0, 0-0-0-100, 0-0-100-0, 0-0-100-0, 0-0-100-0, 100-0-0-0, 100-0-0-0, 0-0-0-100, 0-0-0-100, 0-0-0-100, 0-0-0-100, 100-0-0-0, 0-100-0-0, 0-100-0-0, 100-0-0-0, 0-100-0-0, 0-100-0-0, 0-0-0-100, 0-0-0-100, 0-0-100-0, 100-0-0-0, 0-100-0-0, 0-100-0-0, 100-0-0-0, 0-0-0-100, 0-100-0-0, 0-100-0-0, 0-0-0-100, 0-100-0-0, 0-100-0-0, 100-0-0-0, 0-100-0-0, 0-0-0-100, 0-0-0-100, 0-0-0-100, 0-0-0-100, 0-100-0-0, 0-0-0-100, 0-100-0-0, 100-0-0-0, 100-0-0-0, 0-100-0-0, 0-100-0-0, 100-0-0-0, 100-0-0-0, 100-0-0-0, 100-0-0-0, 0-0-0-100, 0-0-0-100, 100-0-0-0, 0-0-0-100, 0-0-0-100, 100-0-0-0, 0-0-100-0, 0-0-0-100, 0-0-100-0, 100-0-0-0, 0-100-0-0, 0-0-0-100, 0-0-0-100, 100-0-0-0, 100-0-0-0, 0-0-100-0, 0-0-0-100, 100-0-0-0, 0-0-0-100, 0-0-0-100, 0-0-0-100, 0-0-0-100, 0-0-0-100, 100-0-0-0, 0-0-0-100, 100-0-0-0, 100-0-0-0, 100-0-0-0, 100-0-0-0, 0-0-100-0, 100-0-0-0, 0-100-0-0, 100-0-0-0, 0-0-100-0, 100-0-0-0, 0-0-100-0, 0-100-0-0, 0-0-0-100, 100-0-0-0, 0-100-0-0, 0-0-0-100, 0-0-100-0, 0-100-0-0, 100-0-0-0, 0-0-100-0, 0-0-0-100, 100-0-0-0, 0-0-100-0, 100-0-0-0, 100-0-0-0, 100-0-0-0, 0-0-100-0, 0-0-100-0, 100-0-0-0, 0-100-0-0, 100-0-0-0, 0-0-0-100, 0-0-100-0, 0-100-0-0, 0-0-0-100, 0-0-100-0, 0-0-100-0, 0-0-100-0, 100-0-0-0, 0-0-0-100, 0-0-100-0, 0-100-0-0, 100-0-0-0, 0-0-100-0, 0-0-0-100, 100-0-0-0, 0-0-0-100, 0-0-0-100, 0-100-0-0, 0-0-100-0, 100-0-0-0, 0-0-100-0, 0-100-0-0, 0-100-0-0, 0-0-0-100, 100-0-0-0, 100-0-0-0, 0-0-0-100, 0-0-100-0, 0-0-0-100, 0-0-0-100, 0-100-0-0, 0-0-0-100, 0-0-100-0, 0-0-100-0, 0-0-100-0, 100-0-0-0, 0-0-0-100, 100-0-0-0, 0-0-0-100, 100-0-0-0, 100-0-0-0, 0-0-0-100, 0-100-0-0, 0-100-0-0, 100-0-0-0, 0-100-0-0, 0-100-0-0, 0-0-0-100, 0-100-0-0, 100-0-0-0, 0-100-0-0, 100-0-0-0, 100-0-0-0, 100-0-0-0, 0-0-0-100, 0-0-0-100, 0-100-0-0, 100-0-0-0, 0-0-100-0, 0-0-0-100, 100-0-0-0, 0-100-0-0, 0-100-0-0, 100-0-0-0, 100-0-0-0, 100-0-0-0, 0-100-0-0, 0-0-100-0, 0-0-0-100, 0-0-100-0, 0-0-0-100, 100-0-0-0, 0-100-0-0, 0-100-0-0, 0-0-100-0, 0-0-100-0, 100-0-0-0, 100-0-0-0, 0-100-0-0, 100-0-0-0, 100-0-0-0, 0-0-0-100, 0-0-0-100, 0-0-0-100, 0-0-0-100, 0-0-0-100, 100-0-0-0, 0-0-100-0, 100-0-0-0, 0-0-100-0, 0-100-0-0, 100-0-0-0, 100-0-0-0, 0-0-100-0, 100-0-0-0, 100-0-0-0, 100-0-0-0, 100-0-0-0, 0-100-0-0, 0-0-0-100, 0-0-0-100, 0-0-0-100, 0-0-0-100, 0-100-0-0, 0-0-0-100, 100-0-0-0, 0-0-0-100, 0-0-0-100, 0-0-100-0, 100-0-0-0, 0-0-100-0, 100-0-0-0, 100-0-0-0, 0-0-0-100, 0-0-100-0, 0-0-0-100, 0-0-0-100, 0-100-0-0, 0-0-0-100, 0-0-0-100, 0-0-0-100, 0-100-0-0, 0-100-0-0, 0-0-0-100, 100-0-0-0, 0-100-0-0, 0-0-100-0, 0-100-0-0, 0-0-100-0, 0-100-0-0, 100-0-0-0, 100-0-0-0, 100-0-0-0, 100-0-0-0, 100-0-0-0, 0-100-0-0, 0-0-0-100, 0-100-0-0, 0-0-100-0, 100-0-0-0, 0-0-100-0, 0-0-0-100, 100-0-0-0, 0-0-0-100, 0-100-0-0, 0-0-0-100, 100-0-0-0, 0-100-0-0, 0-0-0-100, 100-0-0-0, 0-100-0-0, 0-100-0-0, 100-0-0-0, 0-100-0-0, 100-0-0-0, 100-0-0-0, 0-0-0-100, 100-0-0-0, 0-0-0-100, 0-100-0-0, 0-0-100-0, 0-0-100-0, 100-0-0-0, 100-0-0-0, 0-0-0-100, 0-0-0-100, 0-0-0-100, 0-0-0-100, 0-0-0-100, 0-100-0-0, 0-0-0-100, 0-0-0-100, 0-0-0-100, 0-100-0-0, 0-0-0-100, 0-100-0-0, 100-0-0-0, 0-0-0-100, 0-0-0-100, 0-0-100-0, 100-0-0-0, 100-0-0-0, 100-0-0-0, 0-0-100-0, 100-0-0-0, 0-0-100-0, 100-0-0-0, 100-0-0-0, 100-0-0-0, 0-0-100-0, 100-0-0-0, 0-0-100-0, 0-0-0-100, 0-0-0-100, 0-0-100-0, 100-0-0-0, 100-0-0-0, 0-0-0-100, 0-0-100-0, 0-0-0-100, 100-0-0-0, 0-0-100-0, 0-0-100-0, 0-0-0-100, 100-0-0-0, 0-0-100-0, 100-0-0-0, 100-0-0-0, 0-100-0-0, 0-0-0-100, 0-0-0-100, 0-0-0-100, 0-100-0-0, 0-0-100-0, 0-0-100-0, 100-0-0-0, 100-0-0-0, 100-0-0-0, 100-0-0-0, 0-0-0-100, 0-0-0-100, 0-0-100-0, 0-100-0-0, 0-100-0-0, 0-0-0-100, 0-0-0-100, 100-0-0-0, 0-0-0-100, 0-100-0-0, 0-100-0-0, 0-0-100-0, 100-0-0-0, 0-100-0-0, 0-0-0-100, 0-100-0-0, 0-0-100-0, 0-100-0-0, 100-0-0-0, 100-0-0-0, 0-0-0-100, 0-0-100-0, 0-0-0-100, 0-0-0-100, 0-100-0-0, 100-0-0-0, 100-0-0-0, 100-0-0-0, 0-100-0-0, 100-0-0-0, 0-100-0-0, 0-0-0-100, 0-0-0-100, 0-0-0-100, 0-0-100-0, 0-0-0-100, 0-0-100-0, 100-0-0-0, 100-0-0-0, 0-0-100-0, 0-100-0-0, 0-0-0-100, 0-100-0-0, 0-0-0-100, 0-0-100-0, 0-0-0-100, 0-0-0-100, 100-0-0-0, 0-0-100-0, 0-100-0-0, 0-0-0-100, 0-0-100-0, 100-0-0-0, 0-0-0-100, 0-0-100-0, 0-0-100-0, 0-0-0-100, 0-100-0-0, 0-0-0-100, 0-0-0-100, 0-0-100-0, 0-100-0-0, 0-0-0-100, 100-0-0-0, 100-0-0-0, 100-0-0-0, 0-0-100-0, 0-100-0-0, 100-0-0-0, 0-0-0-100, 0-0-0-100, 0-0-0-100, 0-100-0-0, 0-100-0-0, 0-0-0-100, 100-0-0-0, 0-0-100-0, 0-100-0-0, 100-0-0-0, 100-0-0-0, 0-0-0-100, 100-0-0-0, 0-0-0-100, 0-0-100-0, 100-0-0-0, 0-0-0-100, 0-0-100-0, 0-0-100-0, 0-0-0-100, 100-0-0-0, 0-0-100-0, 0-0-0-100, 0-0-0-100, 100-0-0-0, 0-100-0-0, 0-0-100-0, 0-0-100-0, 100-0-0-0, 100-0-0-0, 0-100-0-0, 0-0-100-0, 0-0-0-100, 0-0-100-0, 100-0-0-0, 100-0-0-0, 0-100-0-0, 100-0-0-0, 100-0-0-0, 100-0-0-0, 100-0-0-0, 100-0-0-0, 0-0-100-0, 100-0-0-0, 100-0-0-0, 100-0-0-0, 0-0-100-0, 0-100-0-0, 0-0-0-100, 0-0-0-100, 100-0-0-0, 0-0-0-100, 0-0-0-100, 0-0-100-0, 0-100-0-0, 100-0-0-0, 0-0-0-100, 0-100-0-0, 100-0-0-0, 100-0-0-0, 0-0-100-0, 0-100-0-0, 100-0-0-0, 0-0-0-100, 0-100-0-0, 100-0-0-0, 0-0-0-100, 0-0-100-0, 0-0-100-0, 0-100-0-0, 100-0-0-0, 0-100-0-0, 0-100-0-0, 100-0-0-0, 0-100-0-0, 100-0-0-0, 0-100-0-0, 100-0-0-0, 100-0-0-0, 0-0-100-0, 0-0-0-100, 0-0-100-0, 100-0-0-0, 0-0-0-100, 0-0-100-0, 100-0-0-0, 0-0-0-100, 0-0-0-100, 0-0-0-100, 0-100-0-0, 0-0-100-0, 0-0-100-0, 0-0-0-100, 0-0-100-0, 100-0-0-0, 0-0-100-0, 0-100-0-0, 100-0-0-0, 0-0-0-100, 0-0-100-0, 0-100-0-0, 0-100-0-0, 100-0-0-0, 0-100-0-0, 100-0-0-0, 0-0-100-0, 0-0-0-100, 0-0-0-100, 100-0-0-0, 0-0-100-0, 100-0-0-0, 0-0-100-0, 0-0-100-0, 0-0-100-0, 100-0-0-0, 0-0-100-0, 0-0-0-100, 100-0-0-0, 0-0-100-0, 0-100-0-0, 0-0-0-100, 0-0-0-100, 0-0-0-100, 0-0-100-0, 0-0-0-100, 100-0-0-0, 100-0-0-0, 0-100-0-0, 0-0-0-100, 0-0-100-0, 100-0-0-0, 0-0-0-100, 0-0-0-100, 0-0-0-100, 100-0-0-0, 0-0-100-0, 100-0-0-0, 0-0-100-0, 100-0-0-0, 100-0-0-0, 100-0-0-0, 0-0-0-100, 100-0-0-0, 0-100-0-0, 100-0-0-0, 100-0-0-0, 0-0-0-100, 0-100-0-0, 0-0-0-100, 0-0-0-100, 0-0-100-0, 0-100-0-0, 100-0-0-0, 0-0-0-100, 0-0-0-100, 0-0-0-100, 100-0-0-0, 0-0-100-0, 0-0-100-0, 0-0-0-100, 100-0-0-0, 0-0-0-100, 0-0-100-0, 100-0-0-0, 0-0-100-0, 0-0-0-100, 0-0-0-100, 0-0-0-100, 100-0-0-0, 0-100-0-0, 100-0-0-0, 0-0-100-0, 0-100-0-0, 100-0-0-0, 0-100-0-0, 0-100-0-0, 0-0-0-100, 0-0-0-100, 0-0-0-100, 0-0-0-100, 100-0-0-0, 0-0-0-100, 100-0-0-0, 0-0-100-0, 100-0-0-0, 100-0-0-0, 0-0-0-100, 100-0-0-0, 0-0-0-100, 0-0-0-100, 0-0-100-0, 0-100-0-0, 100-0-0-0, 100-0-0-0, 0-100-0-0, 0-100-0-0, 0-0-100-0, 0-0-0-100, 0-0-0-100, 0-0-100-0, 0-100-0-0, 0-0-0-100, 100-0-0-0, 0-0-0-100, 0-0-100-0, 0-0-100-0, 0-0-0-100, 0-0-100-0, 0-0-0-100, 0-0-0-100, 100-0-0-0, 100-0-0-0, 0-0-100-0, 100-0-0-0, 100-0-0-0, 0-0-0-100, 0-0-100-0, 0-0-0-100, 0-0-0-100, 0-0-0-100, 0-0-0-100, 0-0-0-100, 100-0-0-0, 100-0-0-0, 0-0-0-100, 0-0-0-100, 0-0-100-0, 0-0-100-0, 100-0-0-0, 0-0-0-100, 0-0-100-0, 0-100-0-0, 100-0-0-0, 0-0-0-100, 0-0-0-100, 100-0-0-0, 0-0-0-100, 100-0-0-0, 0-100-0-0, 100-0-0-0, 100-0-0-0, 0-0-0-100, 0-100-0-0, 0-100-0-0, 0-100-0-0, 100-0-0-0, 0-100-0-0, 100-0-0-0, 0-0-100-0, 0-0-0-100, 0-0-100-0, 0-0-0-100, 0-0-0-100, 100-0-0-0, 0-0-0-100, 100-0-0-0, 0-0-0-100, 0-0-100-0, 0-100-0-0, 100-0-0-0, 0-0-0-100, 0-0-100-0, 0-0-0-100, 0-100-0-0, 100-0-0-0, 0-0-100-0, 0-0-0-100, 0-0-100-0, 100-0-0-0, 0-0-0-100, 0-0-0-100, 100-0-0-0, 0-0-0-100, 0-0-0-100, 100-0-0-0, 0-0-0-100, 100-0-0-0, 100-0-0-0, 0-0-0-100, 0-100-0-0, 0-100-0-0, 100-0-0-0, 0-100-0-0, 0-100-0-0, 0-0-100-0, 0-100-0-0, 100-0-0-0, 0-0-0-100, 100-0-0-0, 100-0-0-0, 0-100-0-0, 0-100-0-0, 0-0-0-100, 0-100-0-0, 100-0-0-0, 0-100-0-0, 100-0-0-0, 0-100-0-0, 0-0-0-100, 0-0-100-0, 0-0-100-0, 100-0-0-0, 100-0-0-0, 100-0-0-0, 100-0-0-0, 0-0-0-100, 0-100-0-0, 0-0-100-0, 100-0-0-0, 100-0-0-0, 100-0-0-0, 0-100-0-0, 100-0-0-0, 100-0-0-0, 0-100-0-0, 0-100-0-0, 0-100-0-0, 0-100-0-0, 0-100-0-0, 0-100-0-0, 0-0-0-100, 0-0-100-0, 100-0-0-0, 100-0-0-0, 0-0-100-0, 0-0-100-0, 0-0-100-0, 0-100-0-0, 0-100-0-0, 0-0-0-100, 100-0-0-0, 0-0-100-0, 0-0-0-100, 0-0-0-100, 0-100-0-0, 100-0-0-0, 0-0-0-100, 100-0-0-0, 0-100-0-0, 100-0-0-0, 0-0-100-0, 0-0-100-0, 0-0-100-0, 0-0-100-0, 0-0-0-100, 0-100-0-0, 100-0-0-0, 0-0-0-100, 100-0-0-0, 0-0-0-100, 0-0-100-0, 0-0-100-0, 0-0-100-0, 100-0-0-0, 0-0-100-0, 0-0-100-0, 0-0-100-0, 100-0-0-0, 0-0-0-100, 0-0-0-100, 0-0-100-0, 100-0-0-0, 100-0-0-0, 0-0-100-0, 0-0-100-0, 100-0-0-0, 0-100-0-0, 0-0-0-100, 0-0-100-0, 0-100-0-0, 100-0-0-0, 100-0-0-0, 0-100-0-0, 100-0-0-0, 100-0-0-0, 100-0-0-0, 100-0-0-0, 100-0-0-0, 0-100-0-0, 0-0-0-100, 0-100-0-0, 0-0-0-100, 0-0-100-0, 0-0-100-0, 100-0-0-0, 0-100-0-0, 100-0-0-0, 100-0-0-0, 0-0-100-0, 0-0-0-100, 100-0-0-0, 0-0-0-100, 0-0-0-100, 0-0-0-100, 0-100-0-0, 100-0-0-0, 0-0-0-100, 0-0-100-0, 0-0-0-100, 0-0-100-0, 0-100-0-0, 0-0-0-100, 0-100-0-0, 100-0-0-0, 100-0-0-0, 100-0-0-0, 0-0-0-100, 0-0-0-100, 0-0-0-100, 0-100-0-0, 0-0-0-100, 0-0-0-100, 0-0-0-100, 100-0-0-0, 0-0-100-0, 0-0-0-100, 0-0-0-100, 0-0-100-0, 100-0-0-0, 100-0-0-0, 100-0-0-0, 0-0-0-100, 0-0-0-100, 100-0-0-0, 100-0-0-0, 0-0-100-0, 100-0-0-0, 0-100-0-0, 0-0-0-100, 0-0-100-0, 0-0-100-0, 0-0-0-100, 0-0-0-100, 0-0-0-100, 0-0-0-100, 100-0-0-0, 100-0-0-0, 0-0-100-0, 0-0-0-100, 0-0-0-100, 0-0-100-0, 0-100-0-0, 0-0-100-0, 0-100-0-0, 0-0-0-100, 0-100-0-0, 100-0-0-0, 0-0-100-0, 0-100-0-0, 0-0-0-100, 0-0-100-0, 0-0-0-100, 0-0-100-0, 100-0-0-0, 0-0-0-100, 0-0-100-0, 0-0-100-0, 0-0-100-0, 0-0-0-100, 0-0-100-0, 100-0-0-0, 0-100-0-0, 100-0-0-0, 100-0-0-0, 0-0-0-100, 0-100-0-0, 100-0-0-0, 0-0-100-0, 0-0-0-100, 0-0-100-0, 0-100-0-0, 100-0-0-0, 0-0-0-100, 0-0-0-100, 100-0-0-0, 0-100-0-0, 0-100-0-0, 0-0-100-0, 0-0-0-100, 0-0-0-100, 0-0-0-100, 0-0-0-100, 100-0-0-0, 0-0-0-100, 0-100-0-0, 100-0-0-0, 0-0-100-0, 0-0-0-100, 0-100-0-0, 0-0-0-100, 0-0-0-100, 0-100-0-0, 0-100-0-0, 0-100-0-0, 0-100-0-0, 0-0-0-100, 0-0-0-100, 100-0-0-0, 0-0-100-0, 100-0-0-0, 0-0-100-0, 100-0-0-0, 0-100-0-0, 0-0-0-100, 0-0-100-0, 100-0-0-0, 0-0-0-100, 0-0-100-0, 0-100-0-0, 100-0-0-0, 0-0-100-0, 0-0-100-0, 0-100-0-0, 0-0-100-0, 100-0-0-0, 0-0-100-0, 0-100-0-0, 100-0-0-0, 0-0-100-0, 0-0-100-0, 100-0-0-0, 100-0-0-0, 0-100-0-0, 100-0-0-0, 0-0-100-0, 100-0-0-0, 0-0-100-0, 0-100-0-0, 0-0-100-0, 0-100-0-0, 0-100-0-0, 0-0-100-0, 100-0-0-0, 0-0-100-0, 0-0-100-0, 100-0-0-0, 0-100-0-0, 100-0-0-0, 100-0-0-0, 0-0-0-100, 0-0-100-0, 0-100-0-0, 100-0-0-0, 0-0-100-0, 0-100-0-0, 0-0-100-0, 100-0-0-0, 0-0-100-0, 0-0-100-0, 0-0-100-0, 0-0-0-100, 0-0-100-0, 0-0-100-0, 0-100-0-0, 0-100-0-0, 0-0-100-0, 0-100-0-0, 0-100-0-0, 100-0-0-0, 0-0-100-0, 0-100-0-0, 0-100-0-0, 0-0-0-100, 100-0-0-0, 0-0-100-0, 0-100-0-0, 100-0-0-0, 100-0-0-0, 100-0-0-0, 100-0-0-0, 0-0-100-0, 0-0-0-100, 0-0-0-100, 100-0-0-0, 0-100-0-0, 100-0-0-0, 100-0-0-0, 0-0-100-0, 0-0-0-100, 0-0-100-0, 0-100-0-0, 0-100-0-0, 0-0-0-100, 0-0-100-0, 0-0-0-100, 0-0-100-0, 0-0-100-0, 100-0-0-0, 100-0-0-0, 0-0-0-100, 0-100-0-0, 0-0-0-100, 0-0-0-100, 0-0-0-100, 0-0-0-100, 0-0-0-100, 100-0-0-0, 100-0-0-0, 100-0-0-0, 100-0-0-0, 0-100-0-0, 0-100-0-0, 0-0-0-100, 0-0-100-0, 100-0-0-0, 0-0-0-100, 0-0-100-0, 100-0-0-0, 100-0-0-0, 100-0-0-0, 0-100-0-0, 100-0-0-0, 0-0-0-100, 0-0-0-100, 0-0-0-100, 0-0-100-0, 0-0-0-100, 100-0-0-0, 0-100-0-0, 100-0-0-0, 0-0-0-100, 0-0-0-100, 0-100-0-0, 100-0-0-0, 0-0-100-0, 0-0-100-0, 0-0-0-100, 0-0-0-100, 0-0-0-100, 0-0-0-100, 100-0-0-0, 0-0-0-100, 0-100-0-0, 0-0-0-100, 100-0-0-0, 0-0-0-100, 0-0-0-100, 0-0-0-100, 0-0-0-100, 0-0-100-0, 0-0-100-0, 100-0-0-0, 100-0-0-0, 100-0-0-0, 100-0-0-0, 100-0-0-0, 100-0-0-0, 100-0-0-0, 0-100-0-0, 100-0-0-0, 100-0-0-0, 0-0-0-100, 100-0-0-0, 0-0-0-100, 0-0-0-100, 0-0-0-100, 0-0-100-0, 100-0-0-0, 100-0-0-0, 0-0-0-100, 0-0-100-0, 0-0-100-0, 0-0-100-0, 0-0-100-0, 0-0-0-100, 0-100-0-0, 0-100-0-0, 100-0-0-0, 100-0-0-0, 0-0-0-100, 0-0-0-100, 0-0-100-0, 0-100-0-0, 0-100-0-0, 0-0-0-100, 0-100-0-0, 100-0-0-0, 0-0-100-0, 0-0-0-100, 0-100-0-0, 0-100-0-0, 0-100-0-0, 0-0-0-100, 0-0-0-100, 100-0-0-0, 100-0-0-0, 100-0-0-0, 100-0-0-0, 0-100-0-0, 0-0-100-0, 0-0-100-0, 0-100-0-0, 0-0-0-100, 100-0-0-0, 0-100-0-0, 100-0-0-0, 100-0-0-0, 0-0-100-0, 100-0-0-0, 100-0-0-0, 0-0-0-100, 0-0-100-0, 0-0-100-0, 0-100-0-0, 100-0-0-0, 0-100-0-0, 0-100-0-0, 100-0-0-0, 0-0-0-100, 0-0-0-100, 0-0-100-0, 0-0-0-100, 0-100-0-0, 0-0-0-100, 0-0-100-0, 100-0-0-0, 0-0-0-100, 0-0-100-0, 0-100-0-0, 100-0-0-0, 100-0-0-0, 0-0-0-100, 0-0-0-100, 0-0-0-100, 0-0-0-100, 0-0-0-100, 0-0-100-0, 100-0-0-0, 0-0-0-100, 0-0-100-0, 100-0-0-0, 0-0-0-100, 0-100-0-0, 0-0-0-100, 0-0-0-100, 0-100-0-0, 100-0-0-0, 100-0-0-0, 0-0-100-0, 0-0-100-0, 0-0-100-0, 100-0-0-0, 0-100-0-0, 0-100-0-0, 0-100-0-0, 0-0-0-100, 0-0-100-0, 0-0-100-0, 0-100-0-0, 0-0-0-100, 100-0-0-0, 0-0-100-0, 0-0-0-100, 100-0-0-0, 0-0-0-100, 100-0-0-0, 0-0-100-0, 0-0-100-0, 0-0-0-100, 100-0-0-0, 0-100-0-0, 0-0-0-100, 0-0-100-0, 0-100-0-0, 0-0-0-100, 0-0-0-100, 0-0-0-100, 0-0-0-100, 0-0-100-0, 100-0-0-0, 0-0-100-0, 0-100-0-0, 0-0-100-0, 100-0-0-0, 0-0-0-100, 0-100-0-0, 0-100-0-0, 100-0-0-0, 0-0-0-100, 0-100-0-0, 0-0-0-100, 0-100-0-0, 0-0-0-100, 0-0-100-0, 100-0-0-0, 0-0-100-0, 100-0-0-0, 0-100-0-0, 100-0-0-0, 0-100-0-0, 0-0-100-0, 100-0-0-0, 0-100-0-0, 100-0-0-0, 0-0-0-100, 100-0-0-0, 0-0-0-100, 0-100-0-0, 0-0-0-100, 0-0-0-100, 0-0-0-100, 0-100-0-0, 0-100-0-0, 0-0-0-100, 0-0-0-100, 0-0-100-0, 0-100-0-0, 100-0-0-0, 0-0-100-0, 100-0-0-0, 100-0-0-0, 0-0-0-100, 100-0-0-0, 100-0-0-0, 0-100-0-0, 0-100-0-0, 0-0-100-0, 0-100-0-0, 100-0-0-0, 0-0-100-0, 0-100-0-0, 0-0-0-100, 0-0-0-100, 0-0-0-100, 0-100-0-0, 0-100-0-0, 100-0-0-0, 0-0-0-100, 100-0-0-0, 0-100-0-0, 0-0-100-0, 0-0-0-100, 0-0-0-100, 0-100-0-0, 0-0-0-100, 0-0-0-100, 0-0-0-100, 0-0-0-100, 0-100-0-0, 0-0-100-0, 0-0-100-0, 0-0-0-100, 0-0-100-0, 100-0-0-0, 0-0-100-0, 100-0-0-0, 100-0-0-0, 0-0-0-100, 0-100-0-0, 0-0-0-100, 0-0-0-100, 0-0-100-0, 0-100-0-0, 100-0-0-0, 100-0-0-0, 0-0-0-100, 100-0-0-0, 0-0-0-100, 0-100-0-0, 100-0-0-0, 0-0-0-100, 0-100-0-0, 100-0-0-0, 0-100-0-0, 0-100-0-0, 0-0-0-100, 0-100-0-0, 0-0-100-0, 0-0-100-0, 100-0-0-0, 0-0-0-100, 0-0-0-100, 0-0-0-100, 100-0-0-0, 100-0-0-0, 0-0-0-100, 100-0-0-0, 100-0-0-0, 100-0-0-0, 0-0-100-0, 0-0-100-0, 0-0-0-100, 0-0-0-100, 0-0-0-100, 0-0-0-100, 0-0-100-0, 100-0-0-0, 0-100-0-0, 0-100-0-0, 0-0-0-100, 0-0-0-100, 0-0-100-0, 0-0-100-0, 100-0-0-0, 0-100-0-0, 100-0-0-0, 0-0-100-0, 0-0-0-100, 0-0-0-100, 100-0-0-0, 100-0-0-0, 0-100-0-0, 100-0-0-0, 0-100-0-0, 0-0-0-100, 0-100-0-0, 0-0-100-0, 0-0-100-0, 0-100-0-0, 100-0-0-0, 100-0-0-0, 100-0-0-0, 0-100-0-0, 0-100-0-0, 0-0-0-100, 0-100-0-0, 0-0-0-100, 0-0-100-0, 0-0-100-0, 100-0-0-0, 0-0-0-100, 0-0-0-100, 0-0-0-100, 0-100-0-0, 0-0-100-0, 0-0-100-0, 100-0-0-0, 100-0-0-0, 0-100-0-0, 100-0-0-0, 100-0-0-0, 0-0-0-100, 100-0-0-0, 0-0-0-100, 0-100-0-0, 100-0-0-0, 0-0-0-100, 0-0-0-100, 0-0-100-0, 0-0-100-0, 0-100-0-0, 100-0-0-0, 0-100-0-0, 0-0-0-100, 100-0-0-0, 0-0-100-0, 0-100-0-0, 0-0-100-0, 0-0-100-0, 0-0-0-100, 100-0-0-0, 0-100-0-0, 0-100-0-0, 0-0-100-0, 0-100-0-0, 100-0-0-0, 0-0-100-0, 0-0-100-0, 0-0-0-100, 0-0-100-0, 0-100-0-0, 0-0-0-100, 0-0-0-100, 0-0-100-0, 0-0-100-0, 100-0-0-0, 0-0-100-0, 0-0-100-0, 0-0-100-0, 0-0-0-100, 0-0-0-100, 100-0-0-0, 0-0-0-100, 0-100-0-0, 0-100-0-0, 0-0-0-100, 0-0-0-100, 0-100-0-0, 0-0-0-100, 0-0-0-100, 0-0-100-0, 100-0-0-0, 100-0-0-0, 0-0-0-100, 0-100-0-0, 0-100-0-0, 0-0-0-100, 0-0-100-0, 100-0-0-0, 0-0-100-0, 100-0-0-0, 100-0-0-0, 100-0-0-0, 0-0-0-100, 0-0-100-0, 0-0-0-100, 0-0-0-100, 0-0-0-100, 0-100-0-0, 0-0-0-100, 100-0-0-0, 0-100-0-0, 0-100-0-0, 0-0-100-0, 0-0-100-0, 100-0-0-0, 100-0-0-0, 0-0-0-100, 0-100-0-0, 0-0-0-100, 100-0-0-0, 0-0-100-0, 0-0-100-0, 100-0-0-0, 0-0-100-0, 100-0-0-0, 0-0-0-100, 0-100-0-0, 0-100-0-0, 100-0-0-0, 0-0-100-0, 0-0-0-100, 0-0-0-100, 100-0-0-0, 0-100-0-0, 0-100-0-0, 0-0-0-100, 0-100-0-0, 100-0-0-0, 0-0-100-0, 0-0-100-0, 0-0-0-100, 0-0-0-100, 0-0-0-100, 100-0-0-0, 0-0-0-100, 0-0-0-100, 0-100-0-0, 0-100-0-0, 100-0-0-0, 0-0-100-0, 0-0-0-100, 0-0-0-100, 100-0-0-0, 100-0-0-0, 100-0-0-0, 100-0-0-0, 100-0-0-0, 0-100-0-0, 0-0-0-100, 0-0-0-100, 100-0-0-0, 0-0-0-100, 0-100-0-0, 0-0-0-100, 0-100-0-0, 0-100-0-0, 0-0-100-0, 100-0-0-0, 100-0-0-0, 0-0-0-100, 0-0-100-0, 100-0-0-0, 0-0-0-100, 0-0-0-100, 0-0-100-0, 100-0-0-0, 0-0-100-0, 100-0-0-0, 0-0-0-100, 0-0-100-0, 0-0-100-0, 100-0-0-0, 0-0-0-100, 0-0-100-0, 100-0-0-0, 0-0-0-100, 0-0-0-100, 0-0-0-100, 100-0-0-0, 0-0-0-100, 0-0-0-100, 0-100-0-0, 0-0-0-100, 0-0-0-100, 100-0-0-0, 0-100-0-0, 0-100-0-0, 0-0-0-100, 0-0-0-100, 0-0-0-100, 100-0-0-0, 100-0-0-0, 0-0-0-100, 0-0-0-100, 0-0-100-0, 0-100-0-0, 0-0-100-0, 100-0-0-0, 100-0-0-0, 0-0-100-0, 100-0-0-0, 100-0-0-0, 0-100-0-0, 0-100-0-0, 0-100-0-0, 0-0-0-100, 0-0-100-0, 0-0-100-0, 0-0-100-0, 100-0-0-0, 100-0-0-0, 0-100-0-0, 0-0-0-100, 0-0-100-0, 0-100-0-0, 100-0-0-0, 0-100-0-0, 0-0-0-100, 0-0-100-0, 0-100-0-0, 0-100-0-0, 100-0-0-0, 0-0-0-100, 0-0-0-100, 0-0-100-0, 100-0-0-0, 0-100-0-0, 0-0-0-100, 0-0-0-100, 0-0-0-100, 0-0-100-0, 0-0-0-100, 0-0-100-0, 0-100-0-0, 0-0-0-100, 100-0-0-0, 100-0-0-0, 100-0-0-0, 0-0-0-100, 0-100-0-0, 0-100-0-0, 0-0-0-100, 100-0-0-0, 0-0-100-0, 0-100-0-0, 0-0-100-0, 0-0-100-0, 100-0-0-0, 0-0-0-100, 0-0-0-100, 100-0-0-0, 100-0-0-0, 100-0-0-0, 0-0-0-100, 0-0-100-0, 0-0-0-100, 0-0-0-100, 0-100-0-0, 0-100-0-0, 0-0-0-100, 0-0-100-0, 0-0-100-0, 0-0-100-0, 0-0-0-100, 0-100-0-0, 0-0-100-0, 0-100-0-0, 100-0-0-0, 100-0-0-0, 0-0-100-0, 100-0-0-0, 0-100-0-0, 0-0-0-100, 0-0-0-100, 100-0-0-0, 100-0-0-0, 0-100-0-0, 0-0-0-100, 0-0-0-100, 0-100-0-0, 100-0-0-0, 0-0-0-100, 0-0-0-100, 0-0-0-100, 0-100-0-0, 0-0-0-100, 0-0-100-0, 0-100-0-0, 0-0-100-0, 0-100-0-0, 0-100-0-0, 100-0-0-0, 0-0-100-0, 100-0-0-0, 0-0-0-100, 0-0-0-100, 0-0-100-0, 0-0-0-100, 100-0-0-0, 0-100-0-0, 0-0-100-0, 0-0-0-100, 100-0-0-0, 0-0-100-0, 0-0-100-0, 100-0-0-0, 0-100-0-0, 0-0-0-100, 100-0-0-0, 0-0-0-100, 0-100-0-0, 100-0-0-0, 0-100-0-0, 0-100-0-0, 0-100-0-0, 0-0-0-100, 100-0-0-0, 100-0-0-0, 0-0-100-0, 0-0-0-100, 0-0-100-0, 0-100-0-0, 0-0-100-0, 100-0-0-0, 100-0-0-0, 100-0-0-0, 100-0-0-0, 100-0-0-0, 0-100-0-0, 100-0-0-0, 100-0-0-0, 100-0-0-0, 0-100-0-0, 0-0-0-100, 0-0-0-100, 100-0-0-0, 0-0-0-100, 0-0-0-100, 100-0-0-0, 100-0-0-0, 0-0-0-100, 100-0-0-0, 0-100-0-0, 0-100-0-0, 0-0-0-100, 0-0-0-100, 100-0-0-0, 0-0-0-100, 0-0-0-100, 0-0-0-100, 0-100-0-0, 100-0-0-0, 0-0-0-100, 0-0-100-0, 0-100-0-0, 100-0-0-0, 0-0-0-100, 0-100-0-0, 100-0-0-0, 0-0-100-0, 0-100-0-0, 0-0-0-100, 0-0-100-0, 100-0-0-0, 0-100-0-0, 0-0-0-100, 0-0-0-100, 0-100-0-0, 0-0-100-0, 100-0-0-0, 100-0-0-0, 0-0-100-0, 100-0-0-0, 0-100-0-0, 0-0-100-0, 100-0-0-0, 100-0-0-0, 100-0-0-0, 0-0-0-100, 0-0-100-0, 0-0-100-0, 0-0-0-100, 0-0-0-100, 0-0-0-100, 0-0-100-0, 0-0-0-100, 100-0-0-0, 100-0-0-0, 0-0-100-0, 0-0-0-100, 0-0-100-0, 0-0-100-0, 0-100-0-0, 0-0-0-100, 0-100-0-0, 0-0-0-100, 0-0-0-100, 100-0-0-0, 0-0-0-100, 0-100-0-0, 100-0-0-0, 0-0-0-100, 0-100-0-0, 100-0-0-0, 100-0-0-0, 0-100-0-0, 0-0-0-100, 0-100-0-0, 0-100-0-0, 0-0-0-100, 0-0-100-0, 0-0-0-100, 0-0-0-100, 100-0-0-0, 0-0-0-100, 0-0-100-0, 100-0-0-0, 0-0-100-0, 0-0-0-100, 0-100-0-0, 0-0-100-0, 0-0-0-100, 0-0-0-100, 0-0-0-100, 0-100-0-0, 0-0-100-0, 0-100-0-0, 100-0-0-0, 0-0-100-0, 0-100-0-0, 0-100-0-0, 0-0-100-0, 100-0-0-0, 0-0-0-100, 100-0-0-0, 0-0-0-100, 100-0-0-0, 0-0-0-100, 0-0-0-100, 0-0-0-100, 0-0-0-100, 0-100-0-0, 100-0-0-0, 0-100-0-0, 0-0-100-0, 0-100-0-0, 100-0-0-0, 0-100-0-0, 0-0-100-0, 0-100-0-0, 0-100-0-0, 0-0-100-0, 100-0-0-0, 0-0-100-0, 0-100-0-0, 0-0-100-0, 0-0-100-0, 0-0-100-0, 100-0-0-0, 100-0-0-0, 0-0-100-0, 0-100-0-0, 0-0-100-0, 100-0-0-0, 0-0-0-100, 0-0-0-100, 0-0-100-0, 0-100-0-0, 100-0-0-0, 100-0-0-0, 100-0-0-0, 0-0-0-100, 0-0-0-100, 0-100-0-0, 0-0-0-100, 100-0-0-0, 0-0-100-0, 0-0-100-0, 100-0-0-0, 0-0-0-100, 100-0-0-0, 0-100-0-0, 0-0-0-100, 0-0-0-100, 0-0-100-0, 0-0-100-0, 100-0-0-0, 100-0-0-0, 0-0-100-0, 0-0-100-0, 100-0-0-0, 100-0-0-0, 0-100-0-0, 100-0-0-0, 0-100-0-0, 0-0-100-0, 0-100-0-0, 100-0-0-0, 0-100-0-0, 100-0-0-0, 0-0-0-100, 0-0-0-100, 100-0-0-0, 0-0-0-100, 0-0-0-100, 100-0-0-0, 0-0-100-0, 0-100-0-0, 0-100-0-0, 0-0-0-100, 0-100-0-0, 0-0-0-100, 100-0-0-0, 100-0-0-0, 0-0-100-0, 100-0-0-0, 0-0-0-100, 0-100-0-0, 100-0-0-0, 0-0-0-100, 0-100-0-0, 100-0-0-0, 100-0-0-0, 0-100-0-0, 100-0-0-0, 100-0-0-0, 0-0-0-100, 100-0-0-0, 100-0-0-0, 0-0-0-100, 100-0-0-0, 0-100-0-0, 100-0-0-0, 0-0-100-0, 100-0-0-0, 0-0-100-0, 100-0-0-0, 0-100-0-0, 0-0-100-0, 0-100-0-0, 0-100-0-0, 0-0-100-0, 0-0-100-0, 0-0-0-100, 0-0-0-100, 0-0-0-100, 0-0-0-100, 0-0-100-0, 0-0-100-0, 100-0-0-0, 0-100-0-0, 100-0-0-0, 0-0-100-0, 100-0-0-0, 0-100-0-0, 0-0-0-100, 0-0-100-0, 100-0-0-0, 0-0-100-0, 0-0-100-0, 100-0-0-0, 100-0-0-0, 0-0-100-0, 100-0-0-0, 0-0-0-100, 100-0-0-0, 100-0-0-0, 0-100-0-0, 100-0-0-0, 0-0-0-100, 0-0-0-100, 0-0-100-0, 0-100-0-0, 100-0-0-0, 100-0-0-0, 100-0-0-0, 0-0-100-0, 0-0-100-0, 0-0-0-100, 0-0-100-0, 0-0-100-0, 100-0-0-0, 0-0-100-0, 0-0-0-100, 0-100-0-0, 0-0-0-100, 100-0-0-0, 0-0-0-100, 0-0-100-0, 0-0-100-0, 0-0-0-100, 0-0-0-100, 0-0-0-100, 100-0-0-0, 0-0-100-0, 0-0-0-100, 0-0-0-100, 100-0-0-0, 0-0-0-100, 0-100-0-0, 0-0-0-100, 0-0-0-100, 0-0-100-0, 100-0-0-0, 0-0-0-100, 0-100-0-0, 100-0-0-0, 0-0-0-100, 0-0-0-100, 0-0-100-0, 0-0-0-100, 0-0-100-0, 100-0-0-0, 0-0-0-100, 100-0-0-0, 100-0-0-0, 0-0-0-100, 100-0-0-0, 0-0-0-100, 0-100-0-0, 0-100-0-0, 0-0-0-100, 0-0-100-0, 0-0-100-0, 0-100-0-0, 0-0-100-0, 0-0-100-0, 100-0-0-0, 0-0-100-0, 0-0-100-0, 0-100-0-0, 0-0-0-100, 0-0-0-100, 0-0-0-100, 100-0-0-0, 100-0-0-0, 0-100-0-0, 0-100-0-0, 0-100-0-0, 100-0-0-0, 100-0-0-0, 100-0-0-0, 0-0-0-100, 100-0-0-0, 100-0-0-0, 0-100-0-0, 0-0-0-100, 0-0-0-100, 0-0-100-0, 0-100-0-0, 100-0-0-0, 0-100-0-0, 100-0-0-0, 0-0-100-0, 0-0-0-100, 0-0-0-100, 0-0-100-0, 100-0-0-0, 0-0-0-100, 0-0-0-100, 0-0-0-100, 100-0-0-0, 0-0-100-0, 0-100-0-0, 100-0-0-0, 0-100-0-0, 100-0-0-0, 0-0-100-0, 100-0-0-0, 0-0-0-100, 0-100-0-0, 0-100-0-0, 0-0-0-100, 0-0-100-0, 100-0-0-0, 0-0-100-0, 0-0-100-0, 0-0-100-0, 100-0-0-0, 100-0-0-0, 0-0-0-100, 100-0-0-0, 0-0-0-100, 0-0-0-100, 0-100-0-0, 100-0-0-0, 0-0-0-100, 0-0-100-0, 0-0-100-0, 0-0-100-0, 0-100-0-0, 100-0-0-0, 0-100-0-0, 100-0-0-0, 0-0-0-100, 100-0-0-0, 0-0-0-100, 0-0-0-100, 0-0-0-100, 0-0-0-100, 100-0-0-0, 0-0-100-0, 100-0-0-0, 0-0-100-0, 0-0-100-0, 0-0-100-0, 0-0-100-0, 100-0-0-0, 0-0-100-0, 100-0-0-0, 0-100-0-0, 0-100-0-0, 0-0-0-100, 0-100-0-0, 0-0-0-100, 0-0-0-100, 100-0-0-0, 0-0-0-100, 0-0-0-100, 0-0-100-0, 0-0-100-0, 100-0-0-0, 0-0-100-0, 0-100-0-0, 0-100-0-0, 100-0-0-0, 0-100-0-0, 100-0-0-0, 0-100-0-0, 0-0-0-100, 0-100-0-0, 0-100-0-0, 0-100-0-0, 100-0-0-0, 0-0-0-100, 0-0-100-0, 0-0-0-100, 100-0-0-0, 0-0-0-100, 0-0-100-0, 100-0-0-0, 0-0-0-100, 0-0-0-100, 0-0-100-0, 100-0-0-0, 0-0-100-0, 0-100-0-0, 100-0-0-0, 100-0-0-0, 0-0-0-100, 0-0-0-100, 0-100-0-0, 100-0-0-0, 100-0-0-0, 100-0-0-0, 0-0-100-0, 0-0-0-100, 0-0-100-0, 0-0-100-0, 0-0-0-100, 0-0-0-100, 0-0-0-100, 0-0-100-0, 0-0-100-0, 0-100-0-0, 0-0-0-100, 0-0-100-0, 100-0-0-0, 100-0-0-0, 100-0-0-0, 0-100-0-0, 0-100-0-0, 0-100-0-0, 0-0-0-100, 100-0-0-0, 0-100-0-0, 0-0-100-0, 100-0-0-0, 100-0-0-0, 0-100-0-0, 100-0-0-0, 100-0-0-0, 0-0-0-100, 0-0-100-0, 0-0-0-100, 0-100-0-0, 0-100-0-0, 0-0-100-0, 0-100-0-0, 100-0-0-0, 0-0-100-0, 0-0-0-100, 0-0-100-0, 0-0-0-100, 0-0-0-100, 0-100-0-0, 100-0-0-0, 100-0-0-0, 100-0-0-0, 0-0-0-100, 0-0-100-0, 0-100-0-0, 0-100-0-0, 100-0-0-0, 100-0-0-0, 0-0-100-0, 0-100-0-0, 100-0-0-0, 100-0-0-0, 0-100-0-0, 0-100-0-0, 0-0-0-100, 0-0-100-0, 0-0-100-0, 0-0-0-100, 0-0-100-0, 0-0-100-0, 0-0-100-0, 100-0-0-0, 100-0-0-0, 100-0-0-0, 0-100-0-0, 0-100-0-0, 100-0-0-0, 0-0-0-100, 0-0-0-100, 0-100-0-0, 0-0-100-0, 0-0-0-100, 0-0-100-0, 0-0-0-100, 0-100-0-0, 100-0-0-0, 0-0-100-0, 0-0-0-100, 100-0-0-0, 0-0-100-0, 0-100-0-0, 100-0-0-0, 0-0-100-0, 0-0-0-100, 0-100-0-0, 100-0-0-0, 100-0-0-0, 0-0-100-0, 100-0-0-0, 100-0-0-0, 100-0-0-0, 0-100-0-0, 100-0-0-0, 0-0-0-100, 100-0-0-0, 0-0-0-100, 0-0-0-100, 0-0-100-0, 0-0-0-100, 0-0-0-100, 100-0-0-0, 0-0-100-0, 0-0-0-100, 0-0-100-0, 0-100-0-0, 100-0-0-0, 0-0-0-100, 0-0-100-0, 0-0-100-0, 0-100-0-0, 0-100-0-0, 100-0-0-0, 100-0-0-0, 100-0-0-0, 0-0-0-100, 0-0-100-0, 0-100-0-0, 100-0-0-0, 0-0-0-100, 0-100-0-0, 0-100-0-0, 0-100-0-0, 0-0-100-0, 100-0-0-0, 100-0-0-0, 0-0-0-100, 100-0-0-0, 100-0-0-0, 0-0-100-0, 0-100-0-0, 0-0-0-100, 0-0-100-0, 0-0-100-0, 100-0-0-0, 0-100-0-0, 0-0-0-100, 100-0-0-0, 0-0-0-100, 0-100-0-0, 0-0-100-0, 0-0-100-0, 0-0-100-0, 0-0-100-0, 100-0-0-0, 0-0-0-100, 0-0-100-0, 0-0-100-0, 100-0-0-0, 100-0-0-0, 0-0-0-100, 0-100-0-0, 0-100-0-0, 0-100-0-0, 100-0-0-0, 0-0-0-100, 100-0-0-0, 0-100-0-0, 100-0-0-0, 0-0-0-100, 0-0-0-100, 0-0-100-0, 0-0-100-0, 100-0-0-0, 0-0-0-100, 0-100-0-0, 100-0-0-0, 100-0-0-0, 0-0-100-0, 0-0-100-0, 100-0-0-0, 0-100-0-0, 100-0-0-0, 0-0-100-0, 100-0-0-0, 100-0-0-0, 0-0-100-0, 100-0-0-0, 0-0-0-100, 100-0-0-0, 100-0-0-0, 0-0-100-0, 100-0-0-0, 0-0-0-100, 100-0-0-0, 0-0-100-0, 0-0-100-0, 0-0-100-0, 0-100-0-0, 100-0-0-0, 100-0-0-0, 0-100-0-0, 0-100-0-0, 0-0-0-100, 0-0-100-0, 0-100-0-0, 0-0-0-100, 100-0-0-0, 0-0-0-100, 0-0-0-100, 100-0-0-0, 100-0-0-0, 100-0-0-0, 0-100-0-0, 0-100-0-0, 100-0-0-0, 100-0-0-0, 100-0-0-0, 100-0-0-0, 0-0-0-100, 0-0-100-0, 0-0-0-100, 0-100-0-0, 0-100-0-0, 0-0-0-100, 0-0-0-100, 0-100-0-0, 0-100-0-0, 0-0-100-0, 0-100-0-0, 100-0-0-0, 0-0-100-0, 0-100-0-0, 0-100-0-0, 0-0-0-100, 0-0-0-100, 100-0-0-0, 100-0-0-0, 0-0-100-0, 100-0-0-0, 0-0-100-0, 100-0-0-0, 0-0-100-0, 0-0-100-0, 0-100-0-0, 0-100-0-0, 100-0-0-0, 0-0-0-100, 0-0-0-100, 0-0-100-0, 100-0-0-0, 100-0-0-0, 0-0-0-100, 0-0-0-100, 0-0-100-0, 0-0-100-0, 0-100-0-0, 0-0-100-0, 0-0-0-100, 0-100-0-0, 0-100-0-0, 0-100-0-0, 0-0-100-0, 0-0-0-100, 0-0-0-100, 0-0-0-100, 100-0-0-0, 100-0-0-0, 0-100-0-0, 100-0-0-0, 0-0-0-100, 0-0-100-0, 0-0-100-0, 0-0-100-0, 0-0-0-100, 100-0-0-0, 100-0-0-0, 0-100-0-0, 0-0-0-100, 0-100-0-0, 100-0-0-0, 100-0-0-0, 0-0-100-0, 0-0-100-0, 0-100-0-0, 100-0-0-0, 0-0-100-0, 0-0-0-100, 0-0-0-100, 0-100-0-0, 0-0-100-0, 100-0-0-0, 100-0-0-0, 0-100-0-0, 100-0-0-0, 0-0-100-0, 0-0-0-100, 0-0-100-0, 100-0-0-0, 0-100-0-0, 0-0-0-100, 0-0-0-100, 0-0-100-0, 0-100-0-0, 0-0-0-100, 100-0-0-0, 100-0-0-0, 0-0-0-100, 100-0-0-0, 100-0-0-0, 100-0-0-0, 100-0-0-0, 0-100-0-0, 0-100-0-0, 100-0-0-0, 0-0-0-100, 0-0-0-100, 0-0-0-100, 0-0-0-100, 0-0-0-100, 0-0-100-0, 0-0-100-0, 100-0-0-0, 100-0-0-0, 0-0-100-0, 0-100-0-0, 100-0-0-0, 0-100-0-0, 0-0-100-0, 100-0-0-0, 0-0-100-0, 0-0-0-100, 100-0-0-0, 100-0-0-0, 100-0-0-0, 0-0-0-100, 0-0-0-100, 0-0-0-100, 100-0-0-0, 100-0-0-0, 0-0-100-0, 0-0-0-100, 0-0-100-0, 0-0-0-100, 0-0-0-100, 0-100-0-0, 100-0-0-0, 100-0-0-0, 0-0-100-0, 100-0-0-0, 100-0-0-0, 100-0-0-0, 0-0-0-100, 100-0-0-0, 0-100-0-0, 0-0-0-100, 0-0-0-100, 0-100-0-0, 100-0-0-0, 100-0-0-0, 100-0-0-0, 0-0-0-100, 0-0-100-0, 100-0-0-0, 0-100-0-0, 0-100-0-0, 0-100-0-0, 0-100-0-0, 0-0-0-100, 0-0-0-100, 0-100-0-0, 100-0-0-0, 0-100-0-0, 100-0-0-0, 0-0-0-100, 0-0-0-100, 100-0-0-0, 0-100-0-0, 0-0-0-100, 0-100-0-0, 0-0-100-0, 0-0-100-0, 0-0-100-0, 100-0-0-0, 100-0-0-0, 100-0-0-0, 0-0-0-100, 100-0-0-0, 0-0-0-100, 0-0-0-100, 0-0-100-0, 0-0-0-100, 0-0-0-100, 0-100-0-0, 100-0-0-0, 0-0-0-100, 100-0-0-0, 0-0-100-0, 0-0-100-0, 0-0-0-100, 100-0-0-0, 0-100-0-0, 100-0-0-0, 100-0-0-0, 0-100-0-0, 0-0-100-0, 100-0-0-0, 0-0-0-100, 0-100-0-0, 100-0-0-0, 100-0-0-0, 0-0-0-100, 100-0-0-0, 0-100-0-0, 100-0-0-0, 0-0-100-0, 0-0-0-100, 0-100-0-0, 0-100-0-0, 0-0-0-100, 0-100-0-0, 100-0-0-0, 0-0-0-100, 0-0-0-100, 0-100-0-0, 0-0-0-100, 0-0-0-100, 0-0-0-100, 0-100-0-0, 100-0-0-0, 0-0-0-100, 0-0-100-0, 0-0-100-0, 0-100-0-0, 0-100-0-0, 100-0-0-0, 100-0-0-0, 0-0-0-100, 0-100-0-0, 0-0-100-0, 0-0-0-100, 100-0-0-0, 0-0-0-100, 0-0-100-0, 100-0-0-0, 0-0-100-0, 0-0-0-100, 100-0-0-0, 100-0-0-0, 0-100-0-0, 0-0-0-100, 0-100-0-0, 100-0-0-0, 0-0-100-0, 0-100-0-0, 100-0-0-0, 100-0-0-0, 0-100-0-0, 0-0-100-0, 0-100-0-0, 0-0-100-0, 100-0-0-0, 0-0-0-100, 0-0-0-100, 0-0-100-0, 100-0-0-0, 0-0-0-100, 0-0-0-100, 0-0-100-0, 0-0-0-100, 0-0-0-100, 0-0-0-100, 0-100-0-0, 0-0-0-100, 100-0-0-0, 0-100-0-0, 100-0-0-0, 100-0-0-0, 100-0-0-0, 0-100-0-0, 100-0-0-0, 0-100-0-0, 0-0-0-100, 0-0-0-100, 0-0-0-100, 100-0-0-0, 0-0-100-0, 0-0-100-0, 0-0-0-100, 0-0-100-0, 100-0-0-0, 0-0-100-0, 0-0-0-100, 0-0-0-100, 0-0-0-100, 0-0-0-100, 0-100-0-0, 100-0-0-0, 0-0-100-0, 0-0-100-0, 100-0-0-0, 0-0-100-0, 0-0-100-0, 0-0-0-100, 0-0-100-0, 0-0-100-0, 0-100-0-0, 0-100-0-0, 100-0-0-0, 100-0-0-0, 0-0-0-100, 0-100-0-0, 0-0-100-0, 0-0-100-0, 0-100-0-0, 100-0-0-0, 0-100-0-0, 0-0-100-0, 0-100-0-0, 0-0-100-0, 100-0-0-0, 0-100-0-0, 100-0-0-0, 0-0-100-0, 0-100-0-0, 100-0-0-0, 100-0-0-0, 0-0-0-100, 100-0-0-0, 0-0-0-100, 0-0-0-100, 100-0-0-0, 0-0-0-100, 0-0-0-100, 0-0-0-100, 0-0-0-100, 0-100-0-0, 0-100-0-0, 100-0-0-0, 0-0-100-0, 100-0-0-0, 100-0-0-0, 0-0-0-100, 0-0-100-0, 0-0-0-100, 0-0-0-100, 100-0-0-0, 0-0-0-100, 100-0-0-0, 100-0-0-0, 100-0-0-0, 0-0-0-100, 0-0-0-100, 100-0-0-0, 0-0-0-100, 0-0-100-0, 0-100-0-0, 100-0-0-0, 0-0-100-0, 0-0-0-100, 0-0-0-100, 0-0-100-0, 0-100-0-0, 100-0-0-0, 0-100-0-0, 0-0-0-100, 0-0-100-0, 0-0-0-100, 0-0-0-100, 0-100-0-0, 0-0-100-0, 100-0-0-0, 0-0-0-100, 100-0-0-0, 0-0-0-100, 0-0-0-100, 100-0-0-0, 100-0-0-0, 100-0-0-0, 0-0-0-100, 0-0-0-100, 0-0-0-100, 100-0-0-0, 0-0-100-0, 100-0-0-0, 100-0-0-0, 100-0-0-0, 0-100-0-0, 100-0-0-0, 0-100-0-0, 0-0-0-100, 0-0-100-0, 100-0-0-0, 0-0-100-0, 0-0-100-0, 0-100-0-0, 0-0-0-100, 100-0-0-0, 0-100-0-0, 100-0-0-0, 0-0-100-0, 100-0-0-0, 0-0-0-100, 100-0-0-0, 0-0-0-100, 0-100-0-0, 0-100-0-0, 100-0-0-0, 0-0-100-0, 0-0-0-100, 100-0-0-0, 0-0-0-100, 100-0-0-0, 100-0-0-0, 0-0-0-100, 0-100-0-0, 0-0-100-0, 0-0-0-100, 0-0-100-0, 0-100-0-0, 0-0-0-100, 0-100-0-0, 100-0-0-0, 0-100-0-0, 0-100-0-0, 0-0-0-100, 0-0-0-100, 0-100-0-0, 100-0-0-0, 0-0-0-100, 0-100-0-0, 0-0-0-100, 100-0-0-0, 100-0-0-0, 0-100-0-0, 0-0-0-100, 100-0-0-0, 100-0-0-0, 0-0-100-0, 0-0-0-100, 0-0-100-0, 0-0-0-100, 0-0-0-100, 0-0-100-0, 0-100-0-0, 100-0-0-0, 0-100-0-0, 0-100-0-0, 0-100-0-0, 0-0-100-0, 0-0-100-0, 0-0-100-0, 100-0-0-0, 0-0-100-0, 0-0-100-0, 0-0-0-100, 100-0-0-0, 0-100-0-0, 0-100-0-0, 100-0-0-0, 0-0-100-0, 0-100-0-0, 0-0-0-100, 0-100-0-0, 100-0-0-0, 0-0-100-0, 0-0-0-100, 100-0-0-0, 0-100-0-0, 0-0-0-100, 0-0-0-100, 100-0-0-0, 100-0-0-0, 0-100-0-0, 100-0-0-0, 0-0-0-100, 100-0-0-0, 0-100-0-0, 100-0-0-0, 0-100-0-0, 100-0-0-0, 0-0-0-100, 0-100-0-0, 0-0-0-100, 100-0-0-0, 0-100-0-0, 100-0-0-0, 0-0-0-100, 0-0-0-100, 0-0-100-0, 0-0-100-0, 100-0-0-0, 0-0-0-100, 0-0-0-100, 0-0-0-100, 100-0-0-0, 0-0-100-0, 100-0-0-0, 0-0-0-100, 0-0-0-100, 0-0-0-100, 100-0-0-0, 100-0-0-0, 0-100-0-0, 100-0-0-0, 100-0-0-0, 0-0-100-0, 100-0-0-0, 0-0-0-100, 100-0-0-0, 0-100-0-0, 0-100-0-0, 0-0-100-0, 100-0-0-0, 0-0-100-0, 100-0-0-0, 100-0-0-0, 100-0-0-0, 100-0-0-0, 0-0-0-100, 0-0-100-0, 100-0-0-0, 100-0-0-0, 0-0-0-100, 0-0-0-100, 0-0-100-0, 100-0-0-0, 0-0-0-100, 0-0-0-100, 0-0-0-100, 100-0-0-0, 0-0-0-100, 0-0-100-0, 100-0-0-0, 0-100-0-0, 100-0-0-0, 100-0-0-0, 0-0-0-100, 100-0-0-0, 100-0-0-0, 0-0-0-100, 0-100-0-0, 0-100-0-0, 0-0-0-100, 0-100-0-0, 0-0-0-100, 100-0-0-0, 100-0-0-0, 100-0-0-0, 100-0-0-0, 0-0-100-0, 0-0-100-0, 100-0-0-0, 0-0-100-0, 0-0-100-0, 100-0-0-0, 0-100-0-0, 0-0-0-100, 0-100-0-0, 100-0-0-0, 100-0-0-0, 0-0-0-100, 0-0-0-100, 0-0-100-0, 0-100-0-0, 100-0-0-0, 100-0-0-0, 0-0-0-100, 100-0-0-0, 0-0-0-100, 0-100-0-0, 0-0-0-100, 0-100-0-0, 100-0-0-0, 0-0-0-100, 0-0-0-100, 0-0-0-100, 0-0-100-0, 100-0-0-0, 0-0-0-100, 100-0-0-0, 100-0-0-0, 0-100-0-0, 0-100-0-0, 0-100-0-0, 100-0-0-0, 0-0-0-100, 0-0-0-100, 0-0-0-100, 0-0-0-100, 0-0-0-100, 0-100-0-0, 0-100-0-0, 100-0-0-0, 100-0-0-0, 0-0-100-0, 0-0-100-0, 0-100-0-0, 100-0-0-0, 100-0-0-0, 100-0-0-0, 0-100-0-0, 100-0-0-0, 0-0-100-0, 0-100-0-0, 0-0-0-100, 0-0-100-0, 100-0-0-0, 100-0-0-0, 0-100-0-0, 100-0-0-0, 0-0-0-100, 0-0-0-100, 100-0-0-0, 0-0-0-100, 100-0-0-0, 0-0-100-0, 100-0-0-0, 100-0-0-0, 0-0-100-0, 100-0-0-0, 0-0-0-100, 0-0-100-0, 100-0-0-0, 0-100-0-0, 0-100-0-0, 0-0-0-100, 0-0-0-100, 100-0-0-0, 0-0-0-100, 0-0-0-100, 0-100-0-0, 0-0-100-0, 100-0-0-0, 0-100-0-0, 0-0-0-100, 0-0-100-0, 0-100-0-0, 0-100-0-0, 0-0-0-100, 0-100-0-0, 100-0-0-0, 0-100-0-0, 0-0-0-100, 0-0-0-100, 100-0-0-0, 0-0-0-100, 0-100-0-0, 0-0-0-100, 0-0-100-0, 0-0-100-0, 100-0-0-0, 0-0-0-100, 0-0-100-0, 0-0-100-0, 0-0-100-0, 100-0-0-0, 0-0-100-0, 0-100-0-0, 0-0-0-100, 100-0-0-0, 0-0-100-0, 0-100-0-0, 0-0-0-100, 100-0-0-0, 100-0-0-0, 0-0-100-0, 100-0-0-0, 0-100-0-0, 0-100-0-0, 100-0-0-0, 0-0-0-100, 0-100-0-0, 100-0-0-0, 0-0-0-100, 0-0-100-0, 0-100-0-0, 100-0-0-0, 100-0-0-0, 0-0-0-100, 0-100-0-0, 100-0-0-0, 100-0-0-0, 0-0-0-100, 0-0-0-100, 100-0-0-0, 0-0-0-100, 0-0-0-100, 0-0-0-100, 0-100-0-0, 100-0-0-0, 0-0-100-0, 100-0-0-0, 0-0-0-100, 100-0-0-0, 0-0-100-0, 0-100-0-0, 100-0-0-0, 100-0-0-0, 0-0-0-100, 100-0-0-0, 100-0-0-0, 0-0-0-100, 0-0-0-100, 0-100-0-0, 0-0-100-0, 0-0-0-100, 0-100-0-0, 0-0-0-100, 100-0-0-0, 0-100-0-0, 100-0-0-0, 0-0-100-0, 100-0-0-0, 0-100-0-0, 0-100-0-0, 0-100-0-0, 100-0-0-0, 100-0-0-0, 0-0-0-100, 0-0-0-100, 100-0-0-0, 0-0-100-0, 0-100-0-0, 100-0-0-0, 0-0-100-0, 0-0-0-100, 0-0-100-0, 0-0-100-0, 100-0-0-0, 0-0-100-0, 100-0-0-0, 100-0-0-0, 100-0-0-0, 0-100-0-0, 100-0-0-0, 100-0-0-0, 0-0-100-0, 100-0-0-0, 0-0-0-100, 0-100-0-0, 100-0-0-0, 0-0-0-100, 0-0-0-100, 0-100-0-0, 100-0-0-0, 0-100-0-0, 0-0-0-100, 100-0-0-0, 0-100-0-0, 0-100-0-0, 0-100-0-0, 100-0-0-0, 0-0-0-100, 0-0-0-100, 0-0-0-100, 0-100-0-0, 0-0-0-100, 0-0-0-100, 100-0-0-0, 100-0-0-0, 0-100-0-0, 0-0-0-100, 0-0-0-100, 100-0-0-0, 0-0-0-100, 0-100-0-0, 0-100-0-0, 0-100-0-0, 100-0-0-0, 100-0-0-0, 0-0-100-0, 100-0-0-0, 0-0-0-100, 100-0-0-0, 0-0-100-0, 0-0-100-0, 100-0-0-0, 0-100-0-0, 0-0-0-100, 0-0-0-100, 0-100-0-0, 0-0-0-100, 0-0-100-0, 0-0-0-100, 100-0-0-0, 0-100-0-0, 100-0-0-0, 0-0-100-0, 0-0-0-100, 0-0-0-100, 0-0-0-100, 0-0-0-100, 0-0-100-0, 0-0-100-0, 0-0-100-0, 0-0-100-0, 0-100-0-0, 0-100-0-0, 0-0-0-100, 0-0-0-100, 0-0-0-100, 0-0-100-0, 0-0-0-100, 100-0-0-0, 100-0-0-0, 0-0-100-0, 0-0-0-100, 0-0-0-100, 100-0-0-0, 0-0-0-100, 0-0-0-100, 100-0-0-0, 0-0-0-100, 0-100-0-0, 0-0-0-100, 0-0-0-100, 0-0-100-0, 0-0-100-0, 0-100-0-0, 100-0-0-0, 100-0-0-0, 0-0-0-100, 100-0-0-0, 0-100-0-0, 100-0-0-0, 100-0-0-0, 0-0-0-100, 0-0-0-100, 0-100-0-0, 0-0-0-100, 0-0-0-100, 0-100-0-0, 0-0-100-0, 0-0-100-0, 100-0-0-0, 0-100-0-0, 0-0-0-100, 100-0-0-0, 100-0-0-0, 0-0-100-0, 100-0-0-0, 100-0-0-0, 100-0-0-0, 0-0-0-100, 0-0-0-100, 100-0-0-0, 100-0-0-0, 0-100-0-0, 100-0-0-0, 0-100-0-0, 0-0-0-100, 0-0-0-100, 0-0-100-0, 100-0-0-0, 0-100-0-0, 100-0-0-0, 100-0-0-0, 0-0-0-100, 0-0-0-100, 0-0-0-100, 0-0-0-100, 0-0-0-100, 0-0-0-100, 100-0-0-0, 0-0-0-100, 100-0-0-0, 0-0-0-100, 0-0-0-100, 100-0-0-0, 0-100-0-0, 0-0-0-100, 0-0-0-100, 100-0-0-0, 100-0-0-0, 0-100-0-0, 0-0-0-100, 100-0-0-0, 0-100-0-0, 0-100-0-0, 0-100-0-0, 100-0-0-0, 100-0-0-0, 100-0-0-0, 0-0-0-100, 0-0-0-100, 0-100-0-0, 100-0-0-0, 0-0-0-100, 100-0-0-0, 100-0-0-0, 0-0-0-100, 0-100-0-0, 0-0-0-100, 100-0-0-0, 0-100-0-0, 0-100-0-0, 100-0-0-0, 0-100-0-0, 100-0-0-0, 0-0-0-100, 0-100-0-0, 0-0-100-0, 0-100-0-0, 0-0-0-100, 0-100-0-0, 100-0-0-0, 0-0-0-100, 0-0-0-100, 0-0-100-0, 0-100-0-0, 0-0-100-0, 100-0-0-0, 100-0-0-0, 0-0-0-100, 100-0-0-0, 0-100-0-0, 0-0-0-100, 0-0-0-100, 100-0-0-0, 100-0-0-0, 0-0-100-0, 0-100-0-0, 0-100-0-0, 100-0-0-0, 100-0-0-0, 0-100-0-0, 100-0-0-0, 0-0-0-100, 0-0-0-100, 0-100-0-0, 100-0-0-0, 100-0-0-0, 100-0-0-0, 0-100-0-0, 100-0-0-0, 0-0-0-100, 0-0-100-0, 0-100-0-0, 100-0-0-0, 100-0-0-0, 0-0-100-0, 0-100-0-0, 0-0-100-0, 0-0-0-100, 0-0-0-100, 100-0-0-0, 0-0-0-100, 0-0-100-0, 0-0-0-100, 0-100-0-0, 100-0-0-0, 0-100-0-0, 0-0-100-0, 100-0-0-0, 0-0-0-100, 0-0-0-100, 100-0-0-0, 100-0-0-0, 0-0-0-100, 0-0-100-0, 100-0-0-0, 0-0-100-0, 0-0-0-100, 100-0-0-0, 0-0-0-100, 0-0-0-100, 0-0-100-0, 100-0-0-0, 0-0-0-100, 0-100-0-0, 0-100-0-0, 0-100-0-0, 0-100-0-0, 100-0-0-0, 0-0-0-100, 0-0-0-100, 0-0-0-100, 0-0-0-100, 0-0-0-100, 0-100-0-0, 0-0-0-100, 100-0-0-0, 0-0-0-100, 0-0-0-100, 0-0-0-100, 100-0-0-0, 0-100-0-0, 100-0-0-0, 0-0-0-100, 100-0-0-0, 0-0-100-0, 0-0-100-0, 0-100-0-0, 0-0-100-0, 0-0-100-0, 0-0-0-100, 0-0-100-0, 0-100-0-0, 0-0-0-100, 0-0-100-0, 0-100-0-0, 100-0-0-0, 0-0-100-0, 0-0-100-0, 0-0-0-100, 0-0-100-0, 100-0-0-0, 0-100-0-0, 100-0-0-0, 0-0-100-0, 100-0-0-0, 0-0-100-0, 0-0-100-0, 100-0-0-0, 0-100-0-0, 0-0-0-100, 0-100-0-0, 0-0-0-100, 0-100-0-0, 100-0-0-0, 0-0-100-0, 100-0-0-0, 0-0-0-100, 0-0-100-0, 0-100-0-0, 0-0-100-0, 0-0-100-0, 0-100-0-0, 0-100-0-0, 100-0-0-0, 0-0-100-0, 0-0-100-0, 0-0-0-100, 0-0-0-100, 100-0-0-0, 0-0-0-100, 0-0-0-100, 0-0-0-100, 0-0-0-100, 0-0-0-100, 0-0-100-0, 100-0-0-0, 0-0-100-0, 100-0-0-0, 100-0-0-0, 0-100-0-0, 0-0-100-0, 0-0-0-100, 0-100-0-0, 0-100-0-0, 100-0-0-0, 0-0-0-100, 0-0-0-100, 0-0-0-100, 0-100-0-0, 100-0-0-0, 0-0-0-100, 0-100-0-0, 0-0-0-100, 0-0-0-100, 0-0-0-100, 0-0-0-100, 0-100-0-0, 0-0-0-100, 0-0-0-100, 100-0-0-0, 0-100-0-0, 100-0-0-0, 0-0-0-100, 0-0-0-100, 0-0-0-100, 0-0-100-0, 0-0-0-100, 100-0-0-0, 100-0-0-0, 100-0-0-0, 0-0-100-0, 0-0-100-0, 100-0-0-0, 100-0-0-0, 0-0-0-100, 0-0-100-0, 0-0-100-0, 100-0-0-0, 0-0-0-100, 100-0-0-0, 100-0-0-0, 0-0-0-100, 0-0-0-100, 100-0-0-0, 100-0-0-0, 0-0-0-100, 0-100-0-0, 0-0-100-0, 0-100-0-0, 0-0-100-0, 0-0-100-0, 100-0-0-0, 100-0-0-0, 0-100-0-0, 100-0-0-0, 100-0-0-0, 0-0-0-100, 0-0-0-100, 0-0-100-0, 0-0-0-100, 0-100-0-0, 0-100-0-0, 0-100-0-0, 0-0-0-100, 0-0-0-100, 0-0-0-100, 100-0-0-0, 0-0-0-100, 0-0-100-0, 0-0-100-0, 100-0-0-0, 0-0-0-100, 100-0-0-0, 0-0-100-0, 0-0-0-100, 100-0-0-0, 0-0-0-100, 100-0-0-0, 0-0-0-100, 0-100-0-0, 0-100-0-0, 100-0-0-0, 0-0-0-100, 0-0-0-100, 100-0-0-0, 0-0-100-0, 100-0-0-0, 0-0-100-0, 0-0-100-0, 0-0-100-0, 0-0-0-100, 0-100-0-0, 100-0-0-0, 100-0-0-0, 100-0-0-0, 100-0-0-0, 0-0-0-100, 0-100-0-0, 0-100-0-0, 100-0-0-0, 100-0-0-0, 0-100-0-0, 100-0-0-0, 0-100-0-0, 0-100-0-0, 0-0-0-100, 0-0-100-0, 0-0-0-100, 0-0-0-100, 100-0-0-0, 100-0-0-0, 0-0-0-100, 100-0-0-0, 100-0-0-0, 0-0-0-100, 0-0-0-100, 0-0-0-100, 0-100-0-0, 0-100-0-0, 0-0-0-100, 0-100-0-0, 0-100-0-0, 100-0-0-0, 0-0-0-100, 0-100-0-0, 100-0-0-0, 0-0-100-0, 100-0-0-0, 0-0-0-100, 0-100-0-0, 0-0-100-0, 0-0-0-100, 100-0-0-0, 0-0-100-0, 100-0-0-0, 100-0-0-0, 0-100-0-0, 0-0-0-100, 0-0-100-0, 0-100-0-0, 0-0-0-100, 0-0-100-0, 0-0-100-0, 0-0-0-100, 0-0-100-0, 0-100-0-0, 100-0-0-0, 0-0-0-100, 0-0-100-0, 100-0-0-0, 0-0-0-100, 0-0-0-100, 0-100-0-0, 100-0-0-0, 0-0-0-100, 0-100-0-0, 100-0-0-0, 100-0-0-0, 0-0-100-0, 100-0-0-0, 0-100-0-0, 100-0-0-0, 0-100-0-0, 0-100-0-0, 100-0-0-0, 0-0-100-0, 0-0-100-0, 0-100-0-0, 0-0-0-100, 0-0-0-100, 0-0-0-100, 0-0-0-100, 100-0-0-0, 100-0-0-0, 100-0-0-0, 100-0-0-0, 0-100-0-0, 0-0-0-100, 100-0-0-0, 0-100-0-0, 0-100-0-0, 100-0-0-0, 0-0-0-100, 100-0-0-0, 100-0-0-0, 100-0-0-0, 0-0-0-100, 0-0-100-0, 100-0-0-0, 0-0-0-100, 0-100-0-0, 100-0-0-0, 0-0-0-100, 0-0-100-0, 0-0-0-100, 100-0-0-0, 0-100-0-0, 100-0-0-0, 0-0-0-100, 0-100-0-0, 0-100-0-0, 0-0-0-100, 0-100-0-0, 100-0-0-0, 0-100-0-0, 0-0-100-0, 100-0-0-0, 0-100-0-0, 100-0-0-0, 100-0-0-0, 0-0-0-100, 0-100-0-0, 0-0-0-100, 0-0-0-100, 0-0-100-0, 0-0-0-100, 0-0-0-100, 0-0-0-100, 100-0-0-0, 0-100-0-0, 100-0-0-0, 0-100-0-0, 100-0-0-0, 0-0-0-100, 0-0-100-0, 0-0-0-100, 100-0-0-0, 100-0-0-0, 0-0-100-0, 100-0-0-0, 0-0-100-0, 0-0-0-100, 100-0-0-0, 0-100-0-0, 100-0-0-0, 0-0-100-0, 0-100-0-0, 0-100-0-0, 100-0-0-0, 0-0-100-0, 0-100-0-0, 100-0-0-0, 100-0-0-0, 0-0-0-100, 0-0-0-100, 0-0-0-100, 0-100-0-0, 0-0-0-100, 0-0-0-100, 0-100-0-0, 0-100-0-0, 100-0-0-0, 0-0-0-100, 0-0-100-0, 0-100-0-0, 0-0-100-0, 0-0-0-100, 0-100-0-0, 100-0-0-0, 0-0-0-100, 0-0-0-100, 0-0-100-0, 0-0-100-0, 0-100-0-0, 0-0-100-0, 0-0-0-100, 100-0-0-0, 0-100-0-0, 0-0-0-100, 0-0-100-0, 0-0-100-0, 100-0-0-0, 0-0-100-0, 0-0-100-0, 100-0-0-0, 0-0-100-0, 0-100-0-0, 100-0-0-0, 0-0-100-0, 0-0-100-0, 0-100-0-0, 100-0-0-0, 0-100-0-0, 100-0-0-0, 0-0-100-0, 100-0-0-0, 100-0-0-0, 100-0-0-0, 0-100-0-0, 100-0-0-0, 0-0-100-0, 0-100-0-0, 100-0-0-0, 100-0-0-0, 0-100-0-0, 0-100-0-0, 0-0-100-0, 100-0-0-0, 100-0-0-0, 100-0-0-0, 100-0-0-0, 0-0-100-0, 100-0-0-0, 0-100-0-0, 0-0-0-100, 0-0-0-100, 0-0-100-0, 100-0-0-0, 0-100-0-0, 100-0-0-0, 100-0-0-0, 0-0-100-0, 100-0-0-0, 100-0-0-0, 100-0-0-0, 0-100-0-0, 0-0-0-100, 0-100-0-0, 0-0-0-100, 0-0-0-100, 0-100-0-0, 100-0-0-0, 100-0-0-0, 0-100-0-0, 0-0-0-100, 0-0-100-0, 0-0-100-0, 100-0-0-0, 0-0-0-100, 0-100-0-0, 100-0-0-0, 100-0-0-0, 0-0-100-0, 0-100-0-0, 100-0-0-0, 0-100-0-0, 100-0-0-0, 100-0-0-0, 100-0-0-0, 0-100-0-0, 100-0-0-0, 100-0-0-0, 0-100-0-0, 100-0-0-0, 0-0-100-0, 0-0-0-100, 0-0-100-0, 100-0-0-0, 0-0-0-100, 0-0-100-0, 0-0-100-0, 0-0-0-100, 0-100-0-0, 100-0-0-0, 0-0-0-100, 100-0-0-0, 0-0-0-100, 0-0-0-100, 100-0-0-0, 100-0-0-0, 0-0-100-0, 100-0-0-0, 0-0-100-0, 100-0-0-0, 100-0-0-0, 0-0-100-0, 0-0-0-100, 0-100-0-0, 100-0-0-0, 100-0-0-0, 0-0-100-0, 100-0-0-0, 100-0-0-0, 0-100-0-0, 100-0-0-0, 100-0-0-0, 100-0-0-0, 0-100-0-0, 0-100-0-0, 100-0-0-0, 0-100-0-0, 0-100-0-0, 100-0-0-0, 0-0-100-0, 100-0-0-0, 0-0-100-0, 100-0-0-0, 0-0-0-100, 0-100-0-0, 0-100-0-0, 100-0-0-0, 0-100-0-0, 100-0-0-0, 0-0-0-100, 0-0-100-0, 100-0-0-0, 0-0-0-100, 0-0-100-0, 0-0-100-0, 0-100-0-0, 100-0-0-0, 0-100-0-0, 0-0-0-100, 0-0-100-0, 100-0-0-0, 100-0-0-0, 0-100-0-0, 0-0-100-0, 0-0-100-0, 100-0-0-0, 0-0-100-0, 0-0-0-100, 0-100-0-0, 0-0-0-100, 100-0-0-0, 0-0-100-0, 0-0-0-100, 0-100-0-0, 0-100-0-0, 0-0-0-100, 0-0-100-0, 0-100-0-0, 100-0-0-0, 100-0-0-0, 100-0-0-0, 0-0-0-100, 0-0-100-0, 100-0-0-0, 0-0-100-0, 0-100-0-0, 0-100-0-0, 100-0-0-0, 0-0-0-100, 0-0-100-0, 100-0-0-0, 100-0-0-0, 100-0-0-0, 0-0-0-100, 100-0-0-0, 100-0-0-0, 100-0-0-0, 100-0-0-0, 100-0-0-0, 0-0-100-0, 100-0-0-0, 100-0-0-0, 0-100-0-0, 0-0-100-0, 100-0-0-0, 0-100-0-0, 100-0-0-0, 100-0-0-0, 0-0-0-100, 0-0-0-100, 0-100-0-0, 0-100-0-0, 100-0-0-0, 0-100-0-0, 100-0-0-0, 100-0-0-0, 0-0-100-0, 100-0-0-0, 0-0-100-0, 100-0-0-0, 100-0-0-0, 0-100-0-0, 100-0-0-0, 0-100-0-0, 0-0-100-0, 0-100-0-0, 100-0-0-0, 0-100-0-0, 0-100-0-0, 100-0-0-0, 0-0-100-0, 0-0-100-0, 0-0-100-0, 0-0-0-100, 0-100-0-0, 0-100-0-0, 0-0-100-0, 0-0-0-100, 0-100-0-0, 0-0-100-0, 0-0-0-100, 0-0-0-100, 0-100-0-0, 0-100-0-0, 100-0-0-0, 0-0-100-0, 0-0-0-100, 0-100-0-0, 100-0-0-0, 0-0-0-100, 0-0-0-100, 0-0-0-100, 0-100-0-0, 0-0-0-100, 100-0-0-0, 100-0-0-0, 0-0-100-0, 0-0-0-100, 0-0-100-0, 100-0-0-0, 0-100-0-0, 0-0-0-100, 0-100-0-0, 0-0-0-100, 0-0-100-0, 0-100-0-0, 0-0-0-100, 0-0-0-100, 0-0-100-0, 0-100-0-0, 0-0-100-0, 0-0-100-0, 0-0-0-100, 100-0-0-0, 0-100-0-0, 100-0-0-0, 0-0-100-0, 0-100-0-0, 100-0-0-0, 100-0-0-0, 100-0-0-0, 0-100-0-0, 0-100-0-0, 0-100-0-0, 100-0-0-0, 100-0-0-0, 100-0-0-0, 100-0-0-0, 0-100-0-0, 0-0-0-100, 100-0-0-0, 100-0-0-0, 100-0-0-0, 0-0-0-100, 0-0-0-100, 0-0-0-100, 0-100-0-0, 0-0-100-0, 100-0-0-0, 0-0-0-100, 100-0-0-0, 0-0-100-0, 100-0-0-0, 0-0-0-100, 0-100-0-0, 0-0-100-0, 100-0-0-0, 0-0-100-0, 100-0-0-0, 0-100-0-0, 100-0-0-0, 0-100-0-0, 100-0-0-0, 100-0-0-0, 0-0-0-100, 0-0-100-0, 0-0-0-100, 0-0-100-0, 100-0-0-0, 100-0-0-0, 100-0-0-0, 0-0-0-100, 0-100-0-0, 0-0-0-100, 0-100-0-0, 100-0-0-0, 0-0-100-0, 0-0-100-0, 100-0-0-0, 0-0-0-100, 0-100-0-0, 100-0-0-0, 0-0-0-100, 100-0-0-0, 100-0-0-0, 0-100-0-0, 0-0-0-100, 0-100-0-0, 100-0-0-0, 0-0-100-0, 0-100-0-0, 100-0-0-0, 0-0-0-100, 0-100-0-0, 0-100-0-0, 100-0-0-0, 100-0-0-0, 0-0-100-0, 100-0-0-0, 0-0-100-0, 0-0-100-0, 0-0-100-0, 100-0-0-0, 100-0-0-0, 0-0-100-0, 0-0-100-0, 0-0-0-100, 0-100-0-0, 100-0-0-0, 0-0-0-100, 0-100-0-0, 100-0-0-0, 100-0-0-0, 100-0-0-0, 0-0-0-100, 100-0-0-0, 100-0-0-0, 0-0-0-100, 0-100-0-0, 0-0-0-100, 0-100-0-0, 100-0-0-0, 0-100-0-0, 100-0-0-0, 0-0-0-100, 0-100-0-0, 0-0-100-0, 0-0-0-100, 0-100-0-0, 0-0-0-100, 100-0-0-0, 0-0-100-0, 0-0-0-100, 0-100-0-0, 0-100-0-0, 0-0-0-100, 100-0-0-0, 0-100-0-0, 0-100-0-0, 0-0-0-100, 0-0-0-100, 0-0-0-100, 0-100-0-0, 0-0-0-100, 0-0-0-100, 0-0-0-100, 100-0-0-0, 0-100-0-0, 100-0-0-0, 0-0-0-100, 0-0-0-100, 100-0-0-0, 0-0-0-100, 0-100-0-0, 0-0-0-100, 0-100-0-0, 100-0-0-0, 100-0-0-0, 0-0-100-0, 0-0-100-0, 0-0-100-0, 100-0-0-0, 0-100-0-0, 100-0-0-0, 0-100-0-0, 0-0-100-0, 0-100-0-0, 0-100-0-0, 100-0-0-0, 100-0-0-0, 0-0-0-100, 0-0-0-100, 100-0-0-0, 100-0-0-0, 0-100-0-0, 0-0-100-0, 0-0-0-100, 0-100-0-0, 100-0-0-0, 0-0-0-100, 0-100-0-0, 0-100-0-0, 100-0-0-0, 100-0-0-0, 0-0-0-100, 0-0-100-0, 100-0-0-0, 0-0-100-0, 0-0-0-100, 0-100-0-0, 100-0-0-0, 0-100-0-0, 100-0-0-0, 100-0-0-0, 100-0-0-0, 0-100-0-0, 0-100-0-0, 0-100-0-0, 100-0-0-0, 100-0-0-0, 0-0-100-0, 100-0-0-0, 0-0-0-100, 0-0-100-0, 100-0-0-0, 0-0-100-0, 100-0-0-0, 0-0-0-100, 100-0-0-0, 0-0-0-100, 0-100-0-0, 100-0-0-0, 100-0-0-0, 100-0-0-0, 0-0-100-0, 0-0-0-100, 100-0-0-0, 0-100-0-0, 0-0-0-100, 0-0-0-100, 100-0-0-0, 0-100-0-0, 0-0-100-0, 0-0-100-0, 0-100-0-0, 100-0-0-0, 100-0-0-0, 0-0-0-100, 0-0-0-100, 0-0-100-0, 100-0-0-0, 0-0-100-0, 100-0-0-0, 0-0-0-100, 0-100-0-0, 0-100-0-0, 0-0-100-0, 0-0-0-100, 0-100-0-0, 100-0-0-0, 0-0-0-100, 0-0-0-100, 0-0-100-0, 100-0-0-0, 0-0-0-100, 100-0-0-0, 0-100-0-0, 0-100-0-0, 100-0-0-0, 0-100-0-0, 100-0-0-0, 0-0-100-0, 0-0-0-100, 0-0-0-100, 0-0-0-100, 100-0-0-0, 0-0-0-100, 0-0-0-100, 0-0-100-0, 0-0-0-100, 100-0-0-0, 0-0-100-0, 0-0-100-0, 0-0-0-100, 0-0-0-100, 0-0-0-100, 100-0-0-0, 0-100-0-0, 0-100-0-0, 0-0-100-0, 0-0-100-0, 0-0-0-100, 100-0-0-0, 0-0-0-100, 100-0-0-0, 0-0-100-0, 0-0-0-100, 0-100-0-0, 0-0-0-100, 0-100-0-0, 0-0-100-0, 0-0-0-100, 0-100-0-0, 0-100-0-0, 100-0-0-0, 0-0-0-100, 0-0-100-0, 0-100-0-0, 100-0-0-0, 0-0-0-100, 0-0-0-100, 100-0-0-0, 0-100-0-0, 100-0-0-0, 100-0-0-0, 100-0-0-0, 0-100-0-0, 0-0-0-100, 0-0-0-100, 0-0-100-0, 100-0-0-0, 0-0-0-100, 0-0-100-0, 100-0-0-0, 0-0-100-0, 0-0-100-0, 0-0-0-100, 0-100-0-0, 0-100-0-0, 0-0-0-100, 0-0-0-100, 0-0-0-100, 0-0-100-0, 0-0-100-0, 0-0-100-0, 100-0-0-0, 100-0-0-0, 100-0-0-0, 0-0-0-100, 100-0-0-0, 0-0-100-0, 100-0-0-0, 0-0-100-0, 100-0-0-0, 100-0-0-0, 0-0-0-100, 0-0-0-100, 0-0-0-100, 0-0-0-100, 100-0-0-0, 100-0-0-0, 0-0-100-0, 0-0-0-100, 0-100-0-0, 0-0-100-0, 0-0-100-0, 0-100-0-0, 0-0-0-100, 0-0-100-0, 0-0-0-100, 0-0-100-0, 100-0-0-0, 0-100-0-0, 0-0-100-0, 0-100-0-0, 0-0-0-100, 0-0-100-0, 0-0-100-0, 0-100-0-0, 100-0-0-0, 0-0-100-0, 100-0-0-0, 0-0-100-0, 0-0-100-0, 0-0-100-0, 100-0-0-0, 0-0-100-0, 100-0-0-0, 100-0-0-0, 0-0-100-0, 0-0-100-0, 0-0-0-100, 0-0-100-0, 0-100-0-0, 0-0-0-100, 0-0-100-0, 0-0-100-0, 0-0-0-100, 0-0-100-0, 0-100-0-0, 0-100-0-0, 0-0-0-100, 0-0-0-100, 100-0-0-0, 0-100-0-0, 0-0-0-100, 100-0-0-0, 0-0-0-100, 0-0-0-100, 0-0-100-0, 100-0-0-0, 0-0-0-100, 0-0-0-100, 0-100-0-0, 100-0-0-0, 0-0-100-0, 100-0-0-0, 100-0-0-0, 100-0-0-0, 0-0-0-100, 100-0-0-0, 0-100-0-0, 0-100-0-0, 100-0-0-0, 100-0-0-0, 0-0-100-0, 0-0-0-100, 0-0-0-100, 100-0-0-0, 100-0-0-0, 0-0-100-0, 100-0-0-0, 0-100-0-0, 0-100-0-0, 0-0-0-100, 0-0-0-100, 100-0-0-0, 0-0-0-100, 0-0-0-100, 0-0-0-100, 0-0-0-100, 0-0-0-100, 0-100-0-0, 100-0-0-0, 100-0-0-0, 0-100-0-0, 100-0-0-0, 0-100-0-0, 0-0-100-0, 0-100-0-0, 0-0-0-100, 100-0-0-0, 0-0-100-0, 0-100-0-0, 0-0-0-100, 100-0-0-0, 0-100-0-0, 0-0-0-100, 0-0-100-0, 100-0-0-0, 0-0-100-0, 0-0-0-100, 0-100-0-0, 0-100-0-0, 100-0-0-0, 0-0-100-0, 0-0-0-100, 100-0-0-0, 0-0-0-100, 100-0-0-0, 0-0-100-0, 100-0-0-0, 0-0-100-0, 0-0-0-100, 0-100-0-0, 100-0-0-0, 0-0-100-0, 100-0-0-0, 100-0-0-0, 100-0-0-0, 0-0-0-100, 100-0-0-0, 0-0-100-0, 0-0-0-100, 100-0-0-0, 0-0-0-100, 0-100-0-0, 100-0-0-0, 0-0-100-0, 0-0-100-0, 100-0-0-0, 100-0-0-0, 0-0-0-100, 0-0-100-0, 100-0-0-0, 0-100-0-0, 0-0-0-100, 100-0-0-0, 0-100-0-0, 0-0-0-100, 0-100-0-0, 0-100-0-0, 0-0-0-100, 100-0-0-0, 0-0-100-0, 0-0-100-0, 100-0-0-0, 0-0-0-100, 0-0-100-0, 0-100-0-0, 0-0-0-100, 0-0-0-100, 0-100-0-0, 0-0-0-100, 100-0-0-0, 0-100-0-0, 0-100-0-0, 0-0-0-100, 0-0-100-0, 0-0-0-100, 0-0-0-100, 100-0-0-0, 0-0-0-100, 0-0-100-0, 0-0-0-100, 0-100-0-0, 100-0-0-0, 100-0-0-0, 100-0-0-0, 100-0-0-0, 0-0-0-100, 0-0-0-100, 0-100-0-0, 0-100-0-0, 100-0-0-0, 0-0-0-100, 100-0-0-0, 100-0-0-0, 0-0-0-100, 0-0-100-0, 100-0-0-0, 0-100-0-0, 0-100-0-0, 100-0-0-0, 100-0-0-0, 100-0-0-0, 0-0-0-100, 0-0-0-100, 0-0-100-0, 100-0-0-0, 0-0-100-0, 100-0-0-0, 0-0-0-100, 0-0-0-100, 100-0-0-0, 0-0-0-100, 0-0-0-100, 0-100-0-0, 0-0-0-100, 0-0-0-100, 100-0-0-0, 100-0-0-0, 0-100-0-0, 100-0-0-0, 100-0-0-0, 0-100-0-0, 0-0-0-100, 0-100-0-0, 100-0-0-0, 0-0-100-0, 0-100-0-0, 100-0-0-0, 100-0-0-0, 0-0-100-0, 0-100-0-0, 0-100-0-0, 100-0-0-0, 100-0-0-0, 100-0-0-0, 0-0-0-100, 100-0-0-0, 100-0-0-0, 0-100-0-0, 100-0-0-0, 0-0-100-0, 100-0-0-0, 0-100-0-0, 100-0-0-0, 0-0-0-100, 100-0-0-0, 100-0-0-0, 0-100-0-0, 100-0-0-0, 100-0-0-0, 100-0-0-0, 0-0-0-100, 0-100-0-0, 0-100-0-0, 0-0-0-100, 100-0-0-0, 0-100-0-0, 0-0-0-100, 0-0-0-100, 0-0-100-0, 0-0-100-0, 0-0-0-100, 0-0-0-100, 0-0-0-100, 100-0-0-0, 100-0-0-0, 100-0-0-0, 0-0-100-0, 100-0-0-0, 0-100-0-0, 0-100-0-0, 100-0-0-0, 100-0-0-0, 100-0-0-0, 0-0-100-0, 100-0-0-0, 0-0-100-0, 0-100-0-0, 100-0-0-0, 100-0-0-0, 0-0-100-0, 0-0-100-0, 0-100-0-0, 0-0-0-100, 100-0-0-0, 0-100-0-0, 0-100-0-0, 0-0-0-100, 100-0-0-0, 0-0-100-0, 0-0-100-0, 0-100-0-0, 100-0-0-0, 100-0-0-0, 0-0-100-0, 0-0-0-100, 0-100-0-0, 0-0-100-0, 100-0-0-0, 0-0-100-0, 0-0-100-0, 0-0-0-100, 0-0-0-100, 100-0-0-0, 0-0-0-100, 100-0-0-0, 100-0-0-0, 0-100-0-0, 0-100-0-0, 100-0-0-0, 0-0-0-100, 0-0-100-0, 0-0-100-0, 100-0-0-0, 0-0-0-100, 0-0-100-0, 0-100-0-0, 100-0-0-0, 0-0-100-0, 100-0-0-0, 0-0-100-0, 100-0-0-0, 0-100-0-0, 0-0-100-0, 100-0-0-0, 0-100-0-0, 100-0-0-0, 0-0-100-0, 100-0-0-0, 0-0-100-0, 100-0-0-0, 100-0-0-0, 0-0-0-100, 100-0-0-0, 0-0-0-100, 100-0-0-0, 100-0-0-0, 100-0-0-0, 0-100-0-0, 100-0-0-0, 0-0-100-0, 100-0-0-0, 0-0-0-100, 0-100-0-0, 0-0-100-0, 100-0-0-0, 100-0-0-0, 100-0-0-0, 0-0-0-100, 0-0-0-100, 0-0-100-0, 0-0-0-100, 100-0-0-0, 0-100-0-0, 0-0-100-0, 100-0-0-0, 100-0-0-0, 0-0-100-0, 0-100-0-0, 0-0-0-100, 0-0-100-0, 0-0-0-100, 100-0-0-0, 0-100-0-0, 100-0-0-0, 0-0-0-100, 100-0-0-0, 100-0-0-0, 100-0-0-0, 0-0-0-100, 0-0-0-100, 0-0-100-0, 100-0-0-0, 0-0-0-100, 0-100-0-0, 0-0-0-100, 0-0-0-100, 100-0-0-0, 0-100-0-0, 100-0-0-0, 0-100-0-0, 0-100-0-0, 100-0-0-0, 0-0-0-100, 0-0-100-0, 0-0-0-100, 0-0-0-100, 0-0-100-0, 100-0-0-0, 0-0-0-100, 0-100-0-0, 0-100-0-0, 0-100-0-0, 100-0-0-0, 0-0-100-0, 0-100-0-0, 0-0-100-0, 0-0-0-100, 100-0-0-0, 0-0-0-100, 0-0-0-100, 0-0-100-0, 100-0-0-0, 100-0-0-0, 100-0-0-0, 0-0-100-0, 0-100-0-0, 100-0-0-0, 0-0-100-0, 0-0-0-100, 0-0-100-0, 0-0-100-0, 0-0-0-100, 0-100-0-0, 0-100-0-0, 0-0-0-100, 0-0-0-100, 100-0-0-0, 100-0-0-0, 100-0-0-0, 0-0-100-0, 0-0-0-100, 0-100-0-0, 0-0-0-100, 0-0-0-100, 0-0-0-100, 0-100-0-0, 0-0-0-100, 100-0-0-0, 100-0-0-0, 0-0-100-0, 0-0-0-100, 0-0-100-0, 100-0-0-0, 0-0-0-100, 100-0-0-0, 0-100-0-0, 0-100-0-0, 0-0-100-0, 100-0-0-0, 0-0-100-0, 0-0-100-0, 0-0-100-0, 0-0-0-100, 100-0-0-0, 0-0-0-100, 0-0-100-0, 0-0-0-100, 0-0-0-100, 100-0-0-0, 0-0-0-100, 0-0-100-0, 0-0-100-0, 0-100-0-0, 0-0-0-100, 100-0-0-0, 100-0-0-0, 100-0-0-0, 0-0-0-100, 0-0-100-0, 100-0-0-0, 0-0-0-100, 100-0-0-0, 100-0-0-0, 0-0-0-100, 0-100-0-0, 0-0-0-100, 100-0-0-0, 0-0-100-0, 0-100-0-0, 0-100-0-0, 0-100-0-0, 0-100-0-0, 0-0-100-0, 0-0-0-100, 0-0-0-100, 0-0-0-100, 0-0-0-100, 0-0-0-100, 0-0-0-100, 0-0-100-0, 0-100-0-0, 0-100-0-0, 100-0-0-0, 0-100-0-0, 0-0-0-100, 0-0-100-0, 0-0-100-0, 0-0-100-0, 0-0-0-100, 100-0-0-0, 0-0-0-100, 0-0-0-100, 0-0-0-100, 100-0-0-0, 100-0-0-0, 0-0-0-100, 0-0-0-100, 100-0-0-0, 100-0-0-0, 0-0-100-0, 0-100-0-0, 0-100-0-0, 100-0-0-0, 100-0-0-0, 0-0-0-100, 100-0-0-0, 100-0-0-0, 0-100-0-0, 0-0-100-0, 0-0-0-100, 0-100-0-0, 100-0-0-0, 100-0-0-0, 0-0-100-0, 0-0-0-100, 0-0-100-0, 0-100-0-0, 0-100-0-0, 100-0-0-0, 0-0-100-0, 0-0-100-0, 0-0-0-100, 0-100-0-0, 0-0-0-100, 100-0-0-0, 0-0-100-0, 0-0-0-100, 0-0-100-0, 100-0-0-0, 0-0-100-0, 0-0-0-100, 0-0-100-0, 0-0-100-0, 0-0-0-100, 100-0-0-0, 0-0-0-100, 0-100-0-0, 0-0-0-100, 0-0-0-100, 0-0-0-100, 0-0-100-0, 0-0-0-100, 0-100-0-0, 0-0-0-100, 0-0-100-0, 100-0-0-0, 0-100-0-0, 0-0-100-0, 100-0-0-0, 100-0-0-0, 0-100-0-0, 0-0-0-100, 0-0-0-100, 0-100-0-0, 0-0-0-100, 0-0-0-100, 100-0-0-0, 0-0-0-100, 0-100-0-0, 100-0-0-0, 100-0-0-0, 0-100-0-0, 0-0-0-100, 100-0-0-0, 0-100-0-0, 100-0-0-0, 0-100-0-0, 0-0-100-0, 0-0-0-100, 100-0-0-0, 100-0-0-0, 0-0-100-0, 100-0-0-0, 0-0-0-100, 0-0-100-0, 0-100-0-0, 0-100-0-0, 100-0-0-0, 0-100-0-0, 100-0-0-0, 0-100-0-0, 0-100-0-0, 100-0-0-0, 100-0-0-0, 100-0-0-0, 100-0-0-0, 0-100-0-0, 0-100-0-0, 100-0-0-0, 0-0-0-100, 0-100-0-0, 0-0-0-100, 0-100-0-0, 100-0-0-0, 0-0-100-0, 0-0-0-100, 0-0-0-100, 0-0-100-0, 0-0-0-100, 100-0-0-0, 100-0-0-0, 0-0-100-0, 0-100-0-0, 100-0-0-0, 0-0-100-0, 0-0-100-0, 0-0-0-100, 100-0-0-0, 100-0-0-0, 0-0-0-100, 100-0-0-0, 0-100-0-0, 0-0-0-100, 0-0-0-100, 100-0-0-0, 0-100-0-0, 0-0-100-0, 0-0-100-0, 0-100-0-0, 100-0-0-0, 0-0-0-100, 0-0-0-100, 0-0-100-0, 0-100-0-0, 100-0-0-0, 100-0-0-0, 0-100-0-0, 0-0-0-100, 0-0-100-0, 0-100-0-0, 100-0-0-0, 100-0-0-0, 100-0-0-0, 0-0-0-100, 0-0-0-100, 0-100-0-0, 100-0-0-0, 100-0-0-0, 0-100-0-0, 0-0-100-0, 0-0-100-0, 100-0-0-0, 0-0-100-0, 0-100-0-0, 0-100-0-0, 0-100-0-0, 100-0-0-0, 0-0-0-100, 100-0-0-0, 0-100-0-0, 0-0-0-100, 0-0-100-0, 0-0-100-0, 0-100-0-0, 0-0-0-100, 100-0-0-0, 100-0-0-0, 0-0-100-0, 0-0-0-100, 0-100-0-0, 100-0-0-0, 0-0-0-100, 0-0-0-100, 0-0-0-100, 100-0-0-0, 100-0-0-0, 0-100-0-0, 0-0-0-100, 0-100-0-0, 100-0-0-0, 0-0-100-0, 0-0-0-100, 100-0-0-0, 0-0-0-100, 0-0-100-0, 0-100-0-0, 0-0-0-100, 0-0-100-0, 100-0-0-0, 0-100-0-0, 0-0-0-100, 0-0-100-0, 0-100-0-0, 0-0-100-0, 100-0-0-0, 0-0-0-100, 0-0-0-100, 0-0-0-100, 100-0-0-0, 0-100-0-0, 100-0-0-0, 0-0-0-100, 0-0-0-100, 0-0-0-100, 100-0-0-0, 100-0-0-0, 0-0-100-0, 0-100-0-0, 0-0-0-100, 100-0-0-0, 0-0-0-100, 100-0-0-0, 0-0-0-100, 0-100-0-0, 0-100-0-0, 0-0-100-0, 0-100-0-0, 0-100-0-0, 0-0-0-100, 0-0-0-100, 0-0-100-0, 0-0-100-0, 0-0-0-100, 0-0-0-100, 0-0-0-100, 0-0-0-100, 0-100-0-0, 0-100-0-0, 100-0-0-0, 0-0-0-100, 0-100-0-0, 100-0-0-0, 0-0-0-100, 0-0-0-100, 100-0-0-0, 0-0-100-0, 100-0-0-0, 0-0-100-0, 100-0-0-0, 100-0-0-0, 100-0-0-0, 0-0-100-0, 0-0-0-100, 100-0-0-0, 0-100-0-0, 0-0-0-100, 100-0-0-0, 0-0-0-100, 100-0-0-0, 0-100-0-0, 0-100-0-0, 100-0-0-0, 0-100-0-0, 100-0-0-0, 0-0-100-0, 0-0-100-0, 0-0-0-100, 100-0-0-0, 0-0-0-100, 100-0-0-0, 100-0-0-0, 0-100-0-0, 0-100-0-0, 0-0-0-100, 0-0-0-100, 0-0-100-0, 0-0-0-100, 0-100-0-0, 0-0-100-0, 100-0-0-0, 0-0-0-100, 0-0-0-100, 0-100-0-0, 100-0-0-0, 100-0-0-0, 100-0-0-0, 100-0-0-0, 100-0-0-0, 0-0-100-0, 100-0-0-0, 0-0-100-0, 0-0-100-0, 0-0-0-100, 0-100-0-0, 0-100-0-0, 100-0-0-0, 0-100-0-0, 0-0-0-100, 100-0-0-0, 0-0-100-0, 0-0-0-100, 0-100-0-0, 0-0-0-100, 0-100-0-0, 0-0-0-100, 0-0-100-0, 0-0-0-100, 0-100-0-0, 100-0-0-0, 0-100-0-0, 0-0-0-100, 0-100-0-0, 100-0-0-0, 0-0-100-0, 0-100-0-0, 100-0-0-0, 0-100-0-0, 0-0-0-100, 0-0-0-100, 100-0-0-0, 0-0-100-0, 0-100-0-0, 100-0-0-0, 0-100-0-0, 100-0-0-0, 0-0-0-100, 0-100-0-0, 0-0-0-100, 0-0-0-100, 100-0-0-0, 0-0-100-0, 0-0-100-0, 0-0-100-0, 0-100-0-0, 100-0-0-0, 0-0-100-0, 100-0-0-0, 0-0-100-0, 100-0-0-0, 0-0-0-100, 0-0-0-100, 0-100-0-0, 0-0-100-0, 100-0-0-0, 0-0-100-0, 100-0-0-0, 100-0-0-0, 0-0-0-100, 0-0-0-100, 0-0-100-0, 100-0-0-0, 0-100-0-0, 0-100-0-0, 100-0-0-0, 100-0-0-0, 0-0-0-100, 0-0-100-0, 100-0-0-0, 0-0-0-100, 0-0-0-100, 100-0-0-0, 0-0-0-100, 100-0-0-0, 100-0-0-0, 0-0-0-100, 0-100-0-0, 100-0-0-0, 100-0-0-0, 0-100-0-0, 100-0-0-0, 0-0-100-0, 0-100-0-0, 0-0-100-0, 100-0-0-0, 0-100-0-0, 100-0-0-0, 100-0-0-0, 100-0-0-0, 0-0-100-0, 0-0-0-100, 0-100-0-0, 0-0-100-0, 0-0-100-0, 100-0-0-0, 0-100-0-0, 0-0-0-100, 0-100-0-0, 100-0-0-0, 100-0-0-0, 100-0-0-0, 0-100-0-0, 100-0-0-0, 0-0-0-100, 100-0-0-0, 0-0-0-100, 0-100-0-0, 100-0-0-0, 0-100-0-0, 0-0-0-100, 0-0-0-100, 0-0-0-100, 100-0-0-0, 0-0-0-100, 0-0-0-100, 0-100-0-0, 0-0-100-0, 0-0-0-100, 100-0-0-0, 0-100-0-0, 0-0-0-100, 0-0-100-0, 0-100-0-0, 100-0-0-0, 100-0-0-0, 100-0-0-0, 100-0-0-0, 0-0-100-0, 0-0-100-0, 100-0-0-0, 0-100-0-0, 0-0-100-0, 100-0-0-0, 100-0-0-0, 0-0-0-100, 0-100-0-0, 100-0-0-0, 0-100-0-0, 100-0-0-0, 100-0-0-0, 100-0-0-0, 100-0-0-0, 0-100-0-0, 0-0-0-100, 100-0-0-0, 0-0-100-0, 0-0-0-100, 0-100-0-0, 100-0-0-0, 100-0-0-0, 0-0-0-100, 0-0-100-0, 100-0-0-0, 0-0-0-100, 0-0-0-100, 100-0-0-0, 0-0-0-100, 0-0-0-100, 0-0-0-100, 100-0-0-0, 100-0-0-0, 100-0-0-0, 100-0-0-0, 0-0-0-100, 0-0-0-100, 0-100-0-0, 0-0-0-100, 0-0-0-100, 0-0-0-100, 0-100-0-0, 0-0-0-100, 0-0-0-100, 100-0-0-0, 0-0-0-100, 0-0-0-100, 0-0-100-0, 0-0-0-100, 100-0-0-0, 0-100-0-0, 100-0-0-0, 100-0-0-0, 0-0-100-0, 0-100-0-0, 100-0-0-0, 0-0-0-100, 0-0-0-100, 100-0-0-0, 100-0-0-0, 100-0-0-0, 100-0-0-0, 0-100-0-0, 100-0-0-0, 0-0-0-100, 100-0-0-0, 100-0-0-0, 0-0-0-100, 0-0-100-0, 0-0-100-0, 0-0-100-0, 100-0-0-0, 0-100-0-0, 100-0-0-0, 0-0-0-100, 0-0-100-0, 0-0-100-0, 0-100-0-0, 100-0-0-0, 100-0-0-0, 0-0-100-0, 0-100-0-0, 0-0-0-100, 0-0-100-0, 100-0-0-0, 0-0-100-0, 0-0-0-100, 0-0-0-100, 0-0-0-100, 100-0-0-0, 100-0-0-0, 0-0-100-0, 100-0-0-0, 100-0-0-0, 100-0-0-0, 0-0-0-100, 0-0-0-100, 100-0-0-0, 0-100-0-0, 0-100-0-0, 100-0-0-0, 0-0-100-0, 100-0-0-0, 0-0-100-0, 0-0-0-100, 0-0-0-100, 0-0-100-0, 100-0-0-0, 0-0-0-100, 0-0-0-100, 100-0-0-0, 0-0-100-0, 0-0-0-100, 0-0-100-0, 0-0-0-100, 0-0-100-0, 0-0-0-100, 0-0-100-0, 0-100-0-0, 100-0-0-0, 100-0-0-0, 0-0-0-100, 100-0-0-0, 0-0-100-0, 0-0-100-0, 0-0-0-100, 0-0-0-100, 0-100-0-0, 0-0-0-100, 100-0-0-0, 0-0-0-100, 0-100-0-0, 100-0-0-0, 0-0-0-100, 100-0-0-0, 0-0-0-100, 0-0-0-100, 100-0-0-0, 0-0-100-0, 100-0-0-0, 0-0-100-0, 100-0-0-0, 0-0-0-100, 0-0-0-100, 0-0-100-0, 0-0-0-100, 100-0-0-0, 100-0-0-0, 0-0-0-100, 0-0-0-100, 0-0-100-0, 0-0-0-100, 0-0-100-0, 100-0-0-0, 100-0-0-0, 0-0-100-0, 100-0-0-0, 100-0-0-0, 0-100-0-0, 0-0-100-0, 0-0-0-100, 0-0-0-100, 0-0-0-100, 0-100-0-0, 0-0-0-100, 0-0-0-100, 100-0-0-0, 0-0-100-0, 0-0-0-100, 0-0-0-100, 0-100-0-0, 100-0-0-0, 100-0-0-0, 100-0-0-0, 0-100-0-0, 0-100-0-0, 0-0-0-100, 0-0-0-100, 100-0-0-0, 0-0-0-100, 100-0-0-0, 0-0-0-100, 0-0-0-100, 0-0-0-100, 100-0-0-0, 0-100-0-0, 100-0-0-0, 0-0-0-100, 100-0-0-0, 0-0-100-0, 100-0-0-0, 100-0-0-0, 0-0-0-100, 0-0-100-0, 0-100-0-0, 100-0-0-0, 0-0-100-0, 0-0-100-0, 100-0-0-0, 0-0-0-100, 0-0-0-100, 0-100-0-0, 0-0-0-100, 0-0-100-0, 100-0-0-0, 100-0-0-0, 0-0-100-0, 0-0-0-100, 0-0-0-100, 100-0-0-0, 100-0-0-0, 0-0-100-0, 0-100-0-0, 0-0-0-100, 0-0-0-100, 100-0-0-0, 0-0-0-100, 0-100-0-0, 0-0-100-0, 100-0-0-0, 100-0-0-0, 100-0-0-0, 0-0-100-0, 0-0-100-0, 0-100-0-0, 0-0-0-100, 0-0-100-0, 100-0-0-0, 0-100-0-0, 100-0-0-0, 0-0-100-0, 0-0-100-0, 0-0-100-0, 0-100-0-0, 0-0-0-100, 0-0-0-100, 0-100-0-0, 0-0-0-100, 0-0-100-0, 100-0-0-0, 0-0-100-0, 0-0-0-100, 0-0-0-100, 0-0-0-100, 100-0-0-0, 0-0-0-100, 0-0-0-100, 0-0-0-100, 0-100-0-0, 0-100-0-0, 100-0-0-0, 0-0-100-0, 100-0-0-0, 0-0-0-100, 0-0-100-0, 0-0-100-0, 0-0-0-100, 0-100-0-0, 0-0-0-100, 0-100-0-0, 0-0-0-100, 100-0-0-0, 0-100-0-0, 100-0-0-0, 0-0-100-0, 0-0-100-0, 0-0-0-100, 0-0-0-100, 0-100-0-0, 0-0-100-0, 100-0-0-0, 0-0-0-100, 0-0-0-100, 0-0-100-0, 100-0-0-0, 100-0-0-0, 0-0-0-100, 100-0-0-0, 100-0-0-0, 0-100-0-0, 0-100-0-0, 0-0-100-0, 0-0-0-100, 0-0-100-0, 0-100-0-0, 100-0-0-0, 0-0-0-100, 100-0-0-0, 0-0-100-0, 0-0-0-100, 100-0-0-0, 0-0-0-100, 0-0-0-100, 0-0-0-100, 0-0-0-100, 0-0-100-0, 100-0-0-0, 0-0-0-100, 100-0-0-0, 0-100-0-0, 0-0-0-100, 0-0-0-100, 0-0-100-0, 0-0-0-100, 100-0-0-0, 100-0-0-0, 100-0-0-0, 0-0-100-0, 0-0-100-0, 0-0-0-100, 0-0-0-100, 0-0-100-0, 0-0-100-0, 0-0-0-100, 0-0-0-100, 100-0-0-0, 0-0-0-100, 0-100-0-0, 100-0-0-0, 100-0-0-0, 0-100-0-0, 100-0-0-0, 0-0-0-100, 100-0-0-0, 0-100-0-0, 100-0-0-0, 0-0-100-0, 100-0-0-0, 0-0-0-100, 0-0-0-100, 100-0-0-0, 0-0-0-100, 100-0-0-0, 100-0-0-0, 100-0-0-0, 100-0-0-0, 100-0-0-0, 100-0-0-0, 0-100-0-0, 0-0-0-100, 0-100-0-0, 100-0-0-0, 0-0-0-100, 100-0-0-0, 100-0-0-0, 100-0-0-0, 0-0-0-100, 0-0-0-100, 0-0-100-0, 0-100-0-0, 0-0-0-100, 0-100-0-0, 0-0-0-100, 0-100-0-0, 100-0-0-0, 0-0-0-100, 100-0-0-0, 0-100-0-0, 100-0-0-0, 0-0-0-100, 0-100-0-0, 100-0-0-0, 0-0-0-100, 0-100-0-0, 0-0-0-100, 0-0-0-100, 0-0-100-0, 100-0-0-0, 0-0-0-100, 0-100-0-0, 0-0-0-100, 0-0-100-0, 100-0-0-0, 0-0-0-100, 0-0-0-100, 0-0-0-100, 0-100-0-0, 100-0-0-0, 100-0-0-0, 0-0-0-100, 100-0-0-0, 100-0-0-0, 100-0-0-0, 0-0-0-100, 100-0-0-0, 100-0-0-0, 0-100-0-0, 0-0-0-100, 100-0-0-0, 0-0-0-100, 0-0-0-100, 0-0-0-100, 100-0-0-0, 0-0-100-0, 100-0-0-0, 0-0-0-100, 100-0-0-0, 100-0-0-0, 0-100-0-0, 0-0-100-0, 100-0-0-0, 100-0-0-0, 100-0-0-0, 0-0-100-0, 0-0-100-0, 100-0-0-0, 0-0-100-0, 0-0-0-100, 0-100-0-0, 0-100-0-0, 0-0-0-100, 0-0-0-100, 100-0-0-0, 0-100-0-0, 100-0-0-0, 0-0-0-100, 0-0-0-100, 100-0-0-0, 0-0-0-100, 100-0-0-0, 0-100-0-0, 100-0-0-0, 0-100-0-0, 0-0-0-100, 100-0-0-0, 0-0-0-100, 100-0-0-0, 0-0-0-100, 0-0-0-100, 0-0-0-100, 0-0-100-0, 0-0-100-0, 0-100-0-0, 0-100-0-0, 0-0-0-100, 0-100-0-0, 0-0-0-100, 0-100-0-0, 0-0-0-100, 0-100-0-0, 0-100-0-0, 0-100-0-0, 0-0-0-100, 0-0-100-0, 0-100-0-0, 0-0-100-0, 0-0-0-100, 0-0-100-0, 100-0-0-0, 0-0-0-100, 100-0-0-0, 100-0-0-0, 0-0-0-100, 0-100-0-0, 100-0-0-0, 100-0-0-0, 100-0-0-0, 100-0-0-0, 100-0-0-0, 100-0-0-0, 0-0-0-100, 0-0-0-100, 0-100-0-0, 100-0-0-0, 0-100-0-0, 100-0-0-0, 100-0-0-0, 0-0-0-100, 100-0-0-0, 0-100-0-0, 100-0-0-0, 0-0-100-0, 0-100-0-0, 100-0-0-0, 0-0-0-100, 0-0-100-0, 0-0-0-100, 0-0-100-0, 0-0-0-100, 0-0-100-0, 100-0-0-0, 0-100-0-0, 100-0-0-0, 0-0-0-100, 100-0-0-0, 0-0-0-100, 0-0-0-100, 100-0-0-0, 0-100-0-0, 0-0-0-100, 0-0-100-0, 0-100-0-0, 0-0-0-100, 0-0-100-0, 0-100-0-0, 100-0-0-0, 100-0-0-0, 0-0-0-100, 0-0-100-0, 100-0-0-0, 0-0-100-0, 0-0-0-100, 0-100-0-0, 0-0-0-100, 100-0-0-0, 100-0-0-0, 0-100-0-0, 0-0-100-0, 0-100-0-0, 100-0-0-0, 100-0-0-0, 0-100-0-0, 100-0-0-0, 0-0-0-100, 100-0-0-0, 100-0-0-0, 0-0-0-100, 100-0-0-0, 100-0-0-0, 100-0-0-0, 0-100-0-0, 0-0-0-100, 0-100-0-0, 0-100-0-0, 0-0-100-0, 0-100-0-0, 100-0-0-0, 0-100-0-0, 0-0-0-100, 0-100-0-0, 0-0-0-100, 0-0-0-100, 0-0-0-100, 100-0-0-0, 0-0-0-100, 100-0-0-0, 100-0-0-0, 0-0-0-100, 0-0-0-100, 100-0-0-0, 100-0-0-0, 0-0-100-0, 0-100-0-0, 0-0-0-100, 0-0-0-100, 0-0-0-100, 100-0-0-0, 100-0-0-0, 0-100-0-0, 0-0-100-0, 100-0-0-0, 0-0-0-100, 100-0-0-0, 0-0-100-0, 0-0-100-0, 0-0-0-100, 0-100-0-0, 0-0-0-100, 0-0-100-0, 0-0-100-0, 0-0-100-0, 0-100-0-0, 0-0-0-100, 0-100-0-0, 100-0-0-0, 0-0-0-100, 100-0-0-0, 0-0-0-100, 0-0-0-100, 0-0-100-0, 0-0-0-100, 0-0-0-100, 100-0-0-0, 0-0-0-100, 0-0-0-100, 0-0-100-0, 100-0-0-0, 0-0-0-100, 100-0-0-0, 0-0-0-100, 100-0-0-0, 0-0-100-0, 0-0-0-100, 100-0-0-0, 100-0-0-0, 0-0-0-100, 0-0-100-0, 0-0-0-100, 0-0-0-100, 0-0-100-0, 0-0-0-100, 100-0-0-0, 0-0-0-100, 0-100-0-0, 100-0-0-0, 100-0-0-0, 0-0-0-100, 100-0-0-0, 0-0-0-100, 0-100-0-0, 0-0-0-100, 0-0-0-100, 0-0-100-0, 0-100-0-0, 0-100-0-0, 100-0-0-0, 0-0-100-0, 100-0-0-0, 0-0-0-100, 0-0-100-0, 0-0-100-0, 100-0-0-0, 100-0-0-0, 0-0-0-100, 100-0-0-0, 0-0-100-0, 0-0-0-100, 0-0-100-0, 0-100-0-0, 0-0-0-100, 0-0-0-100, 0-0-0-100, 0-0-100-0, 0-0-100-0, 0-0-0-100, 0-0-0-100, 0-0-100-0, 100-0-0-0, 0-0-0-100, 100-0-0-0, 100-0-0-0, 0-100-0-0, 100-0-0-0, 0-100-0-0, 0-0-100-0, 100-0-0-0, 0-100-0-0, 0-0-0-100, 0-0-0-100, 0-100-0-0, 0-0-0-100, 0-0-0-100, 100-0-0-0, 100-0-0-0, 100-0-0-0, 100-0-0-0, 0-100-0-0, 100-0-0-0, 100-0-0-0, 100-0-0-0, 100-0-0-0, 0-100-0-0, 0-0-0-100, 0-0-100-0, 100-0-0-0, 0-0-0-100, 0-100-0-0, 0-0-0-100, 0-0-0-100, 0-0-0-100, 100-0-0-0, 100-0-0-0, 0-0-100-0, 100-0-0-0, 0-0-0-100, 0-0-0-100, 100-0-0-0, 100-0-0-0, 0-0-100-0, 0-0-0-100, 0-0-0-100, 0-0-0-100, 0-0-0-100, 0-0-0-100, 0-0-0-100, 100-0-0-0, 0-0-0-100, 100-0-0-0, 100-0-0-0, 0-0-0-100, 0-0-0-100, 0-0-100-0, 0-0-0-100, 0-100-0-0, 100-0-0-0, 0-0-0-100, 0-0-0-100, 0-0-100-0, 0-100-0-0, 0-0-0-100, 0-0-0-100, 0-0-0-100, 100-0-0-0, 100-0-0-0, 0-0-0-100, 0-0-0-100, 0-0-0-100, 0-0-100-0, 0-0-0-100, 0-100-0-0, 0-0-100-0, 100-0-0-0, 0-0-0-100, 0-0-0-100, 0-0-0-100, 100-0-0-0, 100-0-0-0, 100-0-0-0, 100-0-0-0, 100-0-0-0, 0-0-0-100, 0-0-100-0, 0-0-100-0, 0-0-0-100, 0-0-100-0, 100-0-0-0, 0-0-0-100, 100-0-0-0, 0-0-100-0, 0-100-0-0, 0-100-0-0, 0-0-0-100, 0-0-0-100, 100-0-0-0, 100-0-0-0, 0-0-0-100, 0-100-0-0, 0-0-0-100, 0-0-0-100, 0-0-0-100, 0-0-100-0, 0-0-0-100, 0-0-100-0, 0-0-0-100, 100-0-0-0, 100-0-0-0, 100-0-0-0, 100-0-0-0, 0-0-0-100, 100-0-0-0, 100-0-0-0, 0-0-100-0, 100-0-0-0, 0-0-100-0, 100-0-0-0, 0-0-0-100, 0-0-0-100, 100-0-0-0, 0-0-100-0, 0-0-100-0, 0-0-0-100, 0-0-100-0, 0-0-0-100, 100-0-0-0, 100-0-0-0, 0-0-0-100, 100-0-0-0, 100-0-0-0, 0-100-0-0, 0-0-0-100, 0-0-0-100, 0-0-0-100, 100-0-0-0, 100-0-0-0, 0-100-0-0, 100-0-0-0, 0-0-0-100, 0-0-0-100, 0-0-0-100, 0-0-0-100, 0-0-0-100, 0-0-100-0, 0-0-0-100, 0-100-0-0, 0-0-0-100, 100-0-0-0, 0-0-100-0, 0-0-0-100, 100-0-0-0, 100-0-0-0, 0-0-100-0, 0-100-0-0, 0-0-0-100, 100-0-0-0, 0-100-0-0, 0-0-0-100, 100-0-0-0, 0-0-0-100, 0-0-0-100, 0-100-0-0, 0-100-0-0, 100-0-0-0, 0-0-0-100, 0-0-0-100, 0-100-0-0, 100-0-0-0, 0-0-100-0, 100-0-0-0, 100-0-0-0, 0-0-0-100, 0-0-100-0, 100-0-0-0, 0-0-0-100, 100-0-0-0, 100-0-0-0, 100-0-0-0, 100-0-0-0, 0-0-0-100, 0-0-0-100, 100-0-0-0, 100-0-0-0, 100-0-0-0, 100-0-0-0, 0-0-100-0, 100-0-0-0, 100-0-0-0, 100-0-0-0, 100-0-0-0, 0-0-100-0, 100-0-0-0, 0-100-0-0, 100-0-0-0, 0-0-0-100, 0-0-100-0, 100-0-0-0, 0-100-0-0, 0-0-0-100, 0-0-100-0, 0-0-0-100, 100-0-0-0, 100-0-0-0, 100-0-0-0, 100-0-0-0, 0-0-0-100, 0-100-0-0, 100-0-0-0, 0-0-100-0, 100-0-0-0, 100-0-0-0, 100-0-0-0, 0-0-0-100, 100-0-0-0, 0-100-0-0, 0-100-0-0, 0-0-0-100, 0-0-0-100, 0-100-0-0, 0-0-0-100, 0-0-0-100, 0-0-0-100, 100-0-0-0, 0-100-0-0, 100-0-0-0, 100-0-0-0, 0-0-0-100, 100-0-0-0, 0-0-0-100, 100-0-0-0, 0-0-100-0, 0-100-0-0, 100-0-0-0, 0-0-100-0, 100-0-0-0, 0-100-0-0, 0-0-0-100, 100-0-0-0, 0-0-100-0, 100-0-0-0, 0-0-0-100, 100-0-0-0, 100-0-0-0, 0-0-0-100, 100-0-0-0, 100-0-0-0, 0-0-0-100, 0-100-0-0, 0-0-0-100, 0-0-0-100, 0-100-0-0, 0-0-100-0, 0-0-0-100, 0-0-100-0, 0-0-0-100, 0-0-0-100, 100-0-0-0, 100-0-0-0, 0-0-0-100, 0-0-100-0, 100-0-0-0, 0-0-0-100, 100-0-0-0, 100-0-0-0, 0-0-0-100, 0-0-0-100, 100-0-0-0, 100-0-0-0, 0-0-100-0, 0-0-100-0, 0-100-0-0, 100-0-0-0, 0-0-0-100, 0-0-0-100, 0-0-100-0, 100-0-0-0, 0-100-0-0, 0-100-0-0, 100-0-0-0, 0-100-0-0, 0-0-100-0, 0-100-0-0, 0-0-0-100, 0-100-0-0, 100-0-0-0, 0-0-0-100, 0-100-0-0, 100-0-0-0, 0-0-100-0, 100-0-0-0, 100-0-0-0, 0-0-100-0, 0-0-100-0, 0-100-0-0, 0-0-0-100, 0-100-0-0, 100-0-0-0, 0-100-0-0, 0-0-0-100, 100-0-0-0, 0-0-100-0, 100-0-0-0, 100-0-0-0, 0-0-0-100, 100-0-0-0, 100-0-0-0, 100-0-0-0, 0-100-0-0, 0-0-100-0, 0-0-0-100, 0-0-0-100, 0-0-100-0, 0-100-0-0, 100-0-0-0, 100-0-0-0, 100-0-0-0, 100-0-0-0, 100-0-0-0, 0-0-100-0, 0-0-100-0, 100-0-0-0, 0-0-0-100, 0-100-0-0, 0-100-0-0, 0-100-0-0, 0-0-0-100, 0-0-100-0, 0-0-100-0, 100-0-0-0, 100-0-0-0, 100-0-0-0, 100-0-0-0, 100-0-0-0, 0-0-0-100, 0-0-100-0, 0-0-100-0, 0-0-0-100, 0-100-0-0, 0-0-100-0, 0-100-0-0, 100-0-0-0, 0-100-0-0, 100-0-0-0, 0-100-0-0, 100-0-0-0, 100-0-0-0, 100-0-0-0, 100-0-0-0, 100-0-0-0, 0-0-0-100, 0-0-0-100, 0-0-0-100, 100-0-0-0, 100-0-0-0, 100-0-0-0, 100-0-0-0, 100-0-0-0, 0-0-0-100, 100-0-0-0, 100-0-0-0, 100-0-0-0, 0-0-0-100, 0-100-0-0, 0-0-0-100, 100-0-0-0, 0-0-0-100, 0-0-0-100, 0-0-0-100, 0-100-0-0, 0-0-0-100, 0-0-0-100, 0-100-0-0, 0-0-0-100, 0-0-0-100, 0-0-0-100, 0-0-0-100, 0-0-0-100, 0-0-0-100, 0-0-100-0, 0-0-0-100, 0-0-100-0, 0-0-0-100, 0-0-100-0, 0-0-0-100, 0-100-0-0, 100-0-0-0, 100-0-0-0, 100-0-0-0, 100-0-0-0, 100-0-0-0, 0-100-0-0, 0-100-0-0, 100-0-0-0, 0-0-100-0, 29-0-71-0, 0-0-0-100, 0-100-0-0, 0-100-0-0, 0-0-100-0, 0-0-0-100, 0-0-0-100, 100-0-0-0, 100-0-0-0, 0-0-0-100, 28-0-72-0, 100-0-0-0, 100-0-0-0, 100-0-0-0, 100-0-0-0, 100-0-0-0, 100-0-0-0, 100-0-0-0, 0-0-100-0, 0-0-100-0, 0-0-0-100, 100-0-0-0, 0-100-0-0, 0-100-0-0, 0-0-0-100, 0-0-0-100, 100-0-0-0, 100-0-0-0, 0-0-0-100, 0-0-0-100, 100-0-0-0, 0-0-0-100, 0-0-0-100, 0-0-0-100, 100-0-0-0, 0-0-0-100, 0-100-0-0, 0-100-0-0, 100-0-0-0, 100-0-0-0, 0-0-0-100, 0-0-0-100, 0-100-0-0, 0-0-0-100, 0-100-0-0, 100-0-0-0, 100-0-0-0, 0-100-0-0, 100-0-0-0, 0-0-100-0, 0-100-0-0, 0-100-0-0, 100-0-0-0, 100-0-0-0, 0-0-0-100, 0-0-0-100, 100-0-0-0, 0-100-0-0, 0-0-0-100, 0-100-0-0, 0-0-100-0, 0-100-0-0, 100-0-0-0, 0-0-100-0, 0-100-0-0, 100-0-0-0, 0-0-100-0, 0-0-100-0, 0-100-0-0, 0-0-0-100, 0-0-0-100, 0-0-0-100, 0-0-0-100, 0-100-0-0, 0-0-100-0, 100-0-0-0, 100-0-0-0, 0-0-100-0, 0-0-100-0, 0-0-0-100, 0-0-0-100, 0-1-0-99, 0-0-0-100, 0-0-0-100, 0-100-0-0, 100-0-0-0, 0-100-0-0, 0-0-0-100, 100-0-0-0, 0-0-100-0, 0-0-100-0, 0-100-0-0, 100-0-0-0, 100-0-0-0, 0-0-100-0, 0-100-0-0, 0-0-0-100, 0-100-0-0, 100-0-0-0, 0-100-0-0, 0-0-0-100, 100-0-0-0, 0-0-100-0, 0-0-0-100, 0-100-0-0, 0-100-0-0, 0-0-100-0, 0-0-100-0, 0-0-0-100, 100-0-0-0, 0-0-100-0, 0-100-0-0, 0-0-0-100, 0-100-0-0, 100-0-0-0, 0-0-100-0, 0-100-0-0, 100-0-0-0, 0-0-100-0, 0-100-0-0, 0-0-100-0, 100-0-0-0, 0-100-0-0, 0-0-0-100, 100-0-0-0, 0-0-0-100, 0-0-0-100, 0-0-100-0, 100-0-0-0, 0-0-0-100, 0-100-0-0, 100-0-0-0, 0-100-0-0, 0-0-0-100, 94-0-6-0, 0-0-100-0, 0-100-0-0, 100-0-0-0, 0-0-100-0, 100-0-0-0, 0-0-0-100, 0-0-0-100, 100-0-0-0, 0-100-0-0, 100-0-0-0, 0-100-0-0, 0-0-100-0, 0-0-100-0, 85-0-15-0, 0-0-0-100, 0-100-0-0, 100-0-0-0, 0-0-100-0, 100-0-0-0, 0-100-0-0, 0-100-0-0, 0-0-0-100, 0-100-0-0, 0-0-0-100, 0-0-0-100, 100-0-0-0, 0-0-100-0, 100-0-0-0, 100-0-0-0, 100-0-0-0, 0-0-0-100, 0-0-0-100, 100-0-0-0, 0-0-0-100, 100-0-0-0, 0-0-100-0, 95-0-5-0, 0-0-100-0, 100-0-0-0, 0-0-0-100, 0-0-0-100, 0-100-0-0, 100-0-0-0, 100-0-0-0, 0-100-0-0, 0-100-0-0, 0-0-0-100, 0-0-0-100, 0-0-100-0, 0-0-0-100, 100-0-0-0, 0-100-0-0, 0-0-0-100, 100-0-0-0, 100-0-0-0, 0-0-100-0, 0-0-0-100, 100-0-0-0, 100-0-0-0, 0-0-0-100, 0-100-0-0, 0-100-0-0, 0-0-0-100, 100-0-0-0, 0-0-100-0, 100-0-0-0, 100-0-0-0, 0-0-0-100, 0-100-0-0, 0-0-100-0, 0-0-0-100, 100-0-0-0, 0-0-100-0, 0-0-100-0, 100-0-0-0, 100-0-0-0, 0-100-0-0, 100-0-0-0, 0-0-100-0, 0-0-0-100, 0-0-0-100, 0-100-0-0, 0-100-0-0, 100-0-0-0, 0-0-0-100, 0-100-0-0, 0-100-0-0, 100-0-0-0, 100-0-0-0, 0-100-0-0, 0-0-0-100, 100-0-0-0, 0-100-0-0, 100-0-0-0, 0-0-0-100, 99-0-1-0, 0-0-0-100, 0-100-0-0, 0-0-0-100, 0-0-0-100, 0-0-0-100, 100-0-0-0, 100-0-0-0, 0-100-0-0"/>
[truncated: 12,834,093 more chars]
