# Supplementary material for: Bayesian reconstruction of transmission within outbreaks using genomic variants
Source: PLoS Comput Biol. 2018 Apr 18;14(4):e1006117. doi: 10.1371/journal.pcbi.1006117 (PMC5927459; doi:10.1371/journal.pcbi.1006117)
Supplement: S1 Data — (ZIP) [file pcbi.1006117.s002.zip › S1data/run_simulations_recombinations_SCOTTI.py]

import sys
import os
import random
import math
import argparse
#import numpy as np

#Run simulations of viral evolution within an outbreak using fastSimCoal2 and SEEDY. It can also reconstruct the outbreak transmission history with BADTRIP, SCOTTI and SVC.
#This script has been tested only with Python2 on OSX, but should work with python3 and on Linux (or at least should not require many changes).
#To use this script, you need to install the software fastSimCoal2 http://cmpg.unibe.ch/software/fastsimcoal2/ and then specify the path to the software like here:
fastSimCoal2="/Users/nicolademaio/Desktop/Programs/fastSimCoal2/fsc25221"
#This script will attempt to install the R package SEEDY by itself, but please make sure first that R is installed on your computer and up to date.
#If beyond simulating, you also wat to run BADTRIP, you will need to download and decompress the latest release of BADTRIP https://bitbucket.org/nicofmay/badtrip/overview (go to "source" and then "dist" and download the most recent one).
#The paths to the BADTRIP distribution then needs to be specified here:
BADTRIPpath="/Users/nicolademaio/Desktop/BEAST2_workspace/badtrip/dist/BADTRIP.v0.1.1/lib/BADTRIP.v0.1.1.jar"
BADTRIPscripts="/Users/nicolademaio/Desktop/BEAST2_workspace/badtrip/dist/BADTRIP.v0.1.1/scripts/"
#In order to produce nice plots from BADTRIP you will need to have graph-tools installed within python. This package is soetimes very hard to install, if you don't manage to install it, you can just change the following line
graphtool="Make_transmission_tree.py"
#to graphtool="Make_transmission_tree_alternative.py"
#And of course you will also need BEAST2 https://www.beast2.org/ installed as it is a dependency of BADTRIP. You can specify the path to BEAST2 here:
BEAST2path="/Users/nicolademaio/Desktop/BEAST2_workspace/beast2.4/build/dist/beast.jar"
#To run the method SVC, you will need the corresponding R script, this is provided with this script, and you can specify its path here:
SVCpath="/Users/nicolademaio/Desktop/PoMo-transmission/transmission_simulations/Worby_method.R"
#Please make sure that R packages ape, igraph and adegenet are also installed on your computer.
#If you want to run SCOTTI https://bitbucket.org/nicofmay/scotti , first download and uncompress it similrly to BADTRIP, then specify the paths here:
SCOTTIpath="/Users/nicolademaio/Desktop/BEAST2_workspace/SCOTTI/dist/SCOTTI.v1.1.1/lib/SCOTTI.v1.1.1.jar"
SCOTTIlib="/Users/nicolademaio/Desktop/BEAST2_workspace/SCOTTI/dist/SCOTTI.v1.1.1/lib/"
SCOTTIscripts="/Users/nicolademaio/Desktop/BEAST2_workspace/SCOTTI/dist/SCOTTI.v1.1.1/scripts/"

#Copyright (C) 2018 Nicola De Maio (nicola.de.maio.85@gmail.com).
#This is free software; you can redistribute it and/or modify it under the terms of the GNU Lesser General Public License as published by the Free Software Foundation; either version 2 of the License, or (at your option) any later version.

parser = argparse.ArgumentParser()
parser.add_argument('--outputF',"-o", help='name of output folder.')
parser.add_argument('--gamma',"-g", help='Recovery rate per host per time unit (default=0.0007).', type=float, default=0.0007)
parser.add_argument('--infection',"-i", help='Infection rate per host per time unit (default=0.001).', type=float, default=0.001)
parser.add_argument('--hosts', help='Number of hosts in the location, can be infected and recover (default=10).', type=int, default=10)
parser.add_argument('--minHosts', help='Minimum number of hosts that will be infected, otherwise outbreak is re-simulated (default=5).', type=int, default=5)
parser.add_argument('--recombination',"-r", help='Recombination rate per virion per generation per base (default=0.00001).', type=float, default=0.00001)
parser.add_argument('--mutation',"-m", help='Mutation rate per virion per generation per base (default=0.00001).', type=float, default=0.00001)
parser.add_argument('--errRate',"-e", help='Sequencing error rate per base (default=0.0).', type=float, default=0.0)
parser.add_argument('--mutationBias', help='Mutation bias (transition/transversion), 0.33 (default) corresponds to JC69 model.', type=float, default=0.33)
parser.add_argument('--population',"-p", help='Within-host effective population size (default=1000).', type=int, default=1000)
parser.add_argument('--bottleneck',"-b", help='Bottleneck size, how many virions are passed on at transmission (default=3).', type=int, default=3)
parser.add_argument('--Ne',"-N", help='number of individuals in the virtual population (default=10, larger values come at higher computational expense).', type=int, default=10)
parser.add_argument('--SampleSize',"-S", help='sequencing coverage (default=50).', type=int, default=50)
parser.add_argument('--GenomeSize',"-G", help='genome length (default=1000).', type=int, default=1000)
parser.add_argument('--sampleEvery',"-f", help='how often to collect samples from the posterior (default=100, meaning 1 every 100 steps).', type=int, default=100)
parser.add_argument('--mcmc', help='number of mcmc iterations (default=1000000, larger values come at higher computational cost).', type=int, default=1000000)
parser.add_argument('--theta',"-t", help='do you want to estimate theta, the ancestral proportion of polymorphic sites? (default=False).', type=bool, default=False)
parser.add_argument('--replicates',"-R", help='how many replicates should I simulate? (default=1).', type=int, default=1)

parser.add_argument('--simulate',"-rS", help='do you want to perform simulations, or have they already been done? (default=False).', type=bool, default=False)
parser.add_argument('--runPoMo',"-rP", help='do you want to run PoMo, or is it already been done? (default=False).', type=bool, default=False)
parser.add_argument('--runWorby',"-rW", help='do you want to run the methods developed by Colin Worby, or is it already been done? (default=False).', type=bool, default=False)
parser.add_argument('--runSCOTTI',"-rC", help='do you want to run SCOTTI, or is it already been done? (default=False).', type=bool, default=False)
parser.add_argument('--runSummary',"-rU", help='do you want to run a summary of all the results collected so far? (default=False).', type=bool, default=False)

args = parser.parse_args()

DNA=["A","C","G","T"]

summaries={}
summaries["PoMo"]=[[0.0,0,0,0,0],[0.0,0,0]] #posterior support of truths, number of truth most likely, calibration, number of transmissions; sum of square error in infection time, times inference+2std deviations contains infection time, number of infection times.
summaries["Worby"]=[0.0,0,0,0,0]
summaries["SCOTTI"]=[[0.0,0,0,0,0],[0.0,0,0]]

virtualN=args.Ne
coverage=args.SampleSize
Nmcmc=args.mcmc
theta=args.theta
LengGenome=args.GenomeSize
sampleEvery=args.sampleEvery

for iRep in range(args.replicates):
    outF=args.outputF+"_rep"+str(iRep)
    if not os.path.isdir(outF):
        os.system("mkdir "+outF)
    folder=outF
    if folder[-1]!="/":
        folder=folder+"/"
    epiData=folder+"Simu_Worby_epi.txt"
    inputSample=folder+"Simu_Worby_samples.txt"
    if args.simulate: #simulate outbreak with seedy (R)
        
        file2=open(folder+"input_R.r","w")
        file2.write("install.packages(\"seedy\",repos=\"https://cran.ma.imperial.ac.uk/\")\n library(seedy)\n\n")
        file2.write("N <- "+str(args.hosts)+"\n"+"inf <- "+str(args.infection)+"\n"+"gamma <- "+str(args.gamma)+"\n"+"mut.rate <- 0.0\n"+"pop <- 2\n"+"bottle <- 1\n"+"Glength <- 1\n")
        file2.write("K <- simulateoutbreak(init.sus=N, inf.rate=inf, rem.rate=gamma, mut.rate=mut.rate, glen=Glength, equi.pop=pop, full=TRUE, feedback=100, inoc.size=bottle, mincases="+str(args.minHosts)+")\n")
        file2.write("file.path <- \""+folder+"\"\n")
        file2.write("write(t(K$epi),ncol=4, file=paste(file.path, \"Simu_Worby_epi.txt\", sep=\"\"))\n")
        file2.write("write(t(K$sampledata),ncol=3, file=paste(file.path, \"Simu_Worby_samples.txt\", sep=\"\"))\n")
        file2.close()

        #Try to make coalescent simulations embedded within the transmission tree with fastSimCoal (try many times until success)
        attempts=0
        maxAttempts=1000
        os.system("rm "+folder+"FastSimCoalInput/FastSimCoalInput_1_1.arp")
        while (not os.path.isfile(folder+"FastSimCoalInput/FastSimCoalInput_1_1.arp")) and (attempts<maxAttempts):
            try:

                os.system("Rscript "+folder+"input_R.r")

                virtualN=args.Ne
                coverage=args.SampleSize
                Nmcmc=args.mcmc
                theta=args.theta
                LengGenome=args.GenomeSize
                sampleEvery=args.sampleEvery

                if(args.outputF==""):
                    print("Error, output folder must be specified with -o option.")
                    exit()

                ## Read input files
                Hosts=[]
                Starts=[]
                Ends=[]
                Infectors=[]
                SampleNames=[]
                SamplingDates=[]
                SampleSeqs=[]
                inpF=open(epiData)
                line=inpF.readline()
                lastSamplingDate=0
                lastTime=-100000
                while line!="" and line!="\n":
                    linelist=line.split()
                    Hosts.append(int(linelist[0]))
                    Starts.append(int(linelist[1]))
                    Ends.append(int(linelist[2]))
                    if int(linelist[2])>lastTime:
                        lastTime=int(linelist[2])
                    Infectors.append(int(linelist[3]))
                    SampleNames.append(0)
                    SamplingDates.append(0)
                    SampleSeqs.append([])
                    line=inpF.readline()
                inpF.close()

                inpF=open(inputSample)
                line=inpF.readline()
                while line!="" and line!="\n":
                    linelist=line.split()
                    SampleNames[Hosts.index(int(linelist[0]))]=int(linelist[1])
                    SamplingDates[Hosts.index(int(linelist[0]))]=int(linelist[2])
                    if int(linelist[2])>lastSamplingDate:
                        lastSamplingDate=int(linelist[2])
                    line=inpF.readline()
                inpF.close()

                oFile=open(folder+"FastSimCoalInput.par","w")
                oFile.write("//Number of population samples (demes)\n")
                oFile.write(str(len(Hosts))+" samples to simulate :\n")
                oFile.write("//Population effective sizes (number of genes)\n")
                for h in Hosts:
                    oFile.write(str(args.population)+"\n")
                oFile.write("//Sample sizes\n")
                for n in range(len(Hosts)):
                    oFile.write(str(args.SampleSize)+" "+str(lastSamplingDate-SamplingDates[n])+"\n")
                oFile.write("//Growth rates	: negative growth implies population expansion\n")
                for h in Hosts:
                    oFile.write("0\n")
                oFile.write("//Number of migration matrices : 0 implies no migration between demes\n")
                oFile.write("0\n")
                oFile.write("//historical event: time, source, sink, migrants, new size, new growth rate, migr. matrix \n")
                oFile.write(str((2*len(Hosts))-1)+"  historical event \n")
                for n in range(len(Hosts)):
                    oFile.write(str(lastSamplingDate-Starts[n])+" "+str(n)+" "+str(n)+" 0 "+str(float(args.bottleneck)/args.population)+" 0 0 \n")
                    if Infectors[n]!=0:
                        oFile.write(str(lastSamplingDate-Starts[n]+1)+" "+str(n)+" "+str(Hosts.index(Infectors[n]))+" 1 1 0 0 \n")
                oFile.write("//Number of independent loci [chromosome] \n")
                oFile.write("1 0\n")
                oFile.write("//Per chromosome: Number of linkage blocks\n")
                oFile.write("1\n")
                oFile.write("//per Block: data type, num loci, rec. rate and mut rate + optional parameters\n")
                oFile.write("DNA "+str(args.GenomeSize)+" "+str(args.recombination)+" "+str(args.mutation)+" "+str(args.mutationBias)+"\n")
                oFile.close()

                os.system("cd "+folder+"\n"+fastSimCoal2+" -i "+folder+"FastSimCoalInput.par  -n 1 --seed "+str(attempts))
                file=open(folder+"FastSimCoalInput/FastSimCoalInput_1_1.arp")
                line=file.readline()
                file.close()
                if line=="":
                    print "empty file "+folder+"FastSimCoalInput/FastSimCoalInput_1_1.arp"
                    os.system("rm "+folder+"FastSimCoalInput/FastSimCoalInput_1_1.arp")
                    raise ValueError('fastSimCoal did not work')
            except:
                print "attempt "+str(attempts)+", try again"
                pass
            attempts+=1
            
    ## Read input files
    Hosts=[]
    Starts=[]
    Ends=[]
    Infectors=[]
    SampleNames=[]
    SamplingDates=[]
    SampleSeqs=[]
    inpF=open(epiData)
    line=inpF.readline()
    lastSamplingDate=0
    lastTime=-100000
    while line!="" and line!="\n":
        linelist=line.split()
        Hosts.append(int(linelist[0]))
        Starts.append(int(linelist[1]))
        Ends.append(int(linelist[2]))
        if int(linelist[2])>lastTime:
            lastTime=int(linelist[2])
        Infectors.append(int(linelist[3]))
        SampleNames.append(0)
        SamplingDates.append(0)
        SampleSeqs.append([])
        line=inpF.readline()
    inpF.close()

    inpF=open(inputSample)
    line=inpF.readline()
    while line!="" and line!="\n":
        linelist=line.split()
        SampleNames[Hosts.index(int(linelist[0]))]=int(linelist[1])
        SamplingDates[Hosts.index(int(linelist[0]))]=int(linelist[2])
        if int(linelist[2])>lastSamplingDate:
            lastSamplingDate=int(linelist[2])
        line=inpF.readline()
    inpF.close()
    
    #Read simulation output
    file=open(folder+"FastSimCoalInput/FastSimCoalInput_1_1.arp")
    line=file.readline()
    linelist=line.split()
    while len(linelist)<2 or linelist[0]!="SampleName=\"Sample":
        line=file.readline()
        linelist=line.split()
        if line=="":
            print "empty file "+folder+"FastSimCoalInput/FastSimCoalInput_1_1.arp"
            exit()
    print Hosts
    for n in range(len(Hosts)):
        line=file.readline()
        line=file.readline()
        line=file.readline()
        linelist=line.split()
        host=int(linelist[0].split("_")[0])
        samples=[]
        for g in range(args.SampleSize):
            samples.append(linelist[2])
            line=file.readline()
            linelist=line.split()
        #counts=[]
        for p in range(len(samples[0])):
            counts=[0,0,0,0]
            for s in samples:
                if args.errRate==0.0:
                    counts[DNA.index(s[p])]+=1
                else:
                    if random.random()>=args.errRate:
                       counts[DNA.index(s[p])]+=1
                    else:
                       counts[(DNA.index(s[p])+random.randint(1,3))%4]+=1
            SampleSeqs[host-1].append(str(counts[0])+"-"+str(counts[1])+"-"+str(counts[2])+"-"+str(counts[3]))
        line=file.readline()
        line=file.readline()
    file.close()

    NSNPs=len(SampleSeqs[0])

    #Include also non-variable sites
    for i in range(len(SampleSeqs)):
        for k in range((LengGenome-NSNPs)/4):
            for k2 in range(4):
                counts=[0,0,0,0]
                for s in samples:
                    if args.errRate==0.0:
                        counts[k2]+=1
                    else:
                        if random.random()>=args.errRate:
                            counts[k2]+=1
                        else:
                           counts[(k2+random.randint(1,3))%4]+=1
            
                SampleSeqs[i].append(str(counts[0])+"-"+str(counts[1])+"-"+str(counts[2])+"-"+str(counts[3]))

    for i in range(len(SampleSeqs)):
        SampleSeqs[i]=", ".join(SampleSeqs[i])

    averageLife=0
    for i in range(len(Starts)):
        averageLife+=(Ends[i]-Starts[i])
    averageLife=averageLife/len(Starts)


    if args.runPoMo:
        #Create input xml file for PoMo-transmission
        outF=open(folder+"PoMo_transmission.xml","w")
        outF.write("<beast version='2.0'\n namespace=\'PoMo:beast.util:beast.core:beast.evolution:beast.math:beast.evolution.alignment:beast.core.parameter:beast.core.util:beast.evolution.likelihood:beast.evolution.sitemodel:beast.evolution.substitutionmodel:beast.math.distributions:beast.evolution.speciation:beast.evolution.operators\'>\n\n\n")
        outF.write("<alignmentPoMo spec=\"beast.evolution.alignment.AlignmentPoMo\" id=\"alignment\" dataTypePoMo=\"PoModata\">\n\n")
        for n in range(len(Hosts)):
            outF.write("	<sequence spec=\"SequencePoMo\" id=\"s"+str(SampleNames[n])+"\" taxon=\"t"+str(SampleNames[n])+"\" value=\""+SampleSeqs[n]+"\"/>\n\n")
        outF.write("</alignmentPoMo>\n\n\n")

        outF.write("	<TraitSetPoMo spec=\'beast.evolution.tree.TraitSetPoMo\' id=\'traitSet\' direction=\"forward\" units=\"day\"\n        samplesHostsValue=\"")
        for n in range(len(Hosts)-1):
            outF.write("t"+str(SampleNames[n])+"=H"+str(Hosts[n])+", ")
        outF.write("t"+str(SampleNames[len(Hosts)-1])+"=H"+str(Hosts[len(Hosts)-1])+"\"\n        samplesDatesValue=\"")
        for n in range(len(Hosts)-1):
            outF.write("t"+str(SampleNames[n])+"="+str(SamplingDates[n])+", ")
        outF.write("t"+str(SampleNames[len(Hosts)-1])+"="+str(SamplingDates[len(Hosts)-1])+"\"\n        HostDatesStartValue=\"")
        for n in range(len(Hosts)-1):
            outF.write("H"+str(Hosts[n])+"="+str(Starts[n]-averageLife/4)+", ")
        outF.write("H"+str(Hosts[len(Hosts)-1])+"="+str(Starts[len(Hosts)-1]-averageLife/4)+"\"\n        HostDatesEndValue=\"")
        for n in range(len(Hosts)-1):
            outF.write("H"+str(Hosts[n])+"="+str(Ends[n])+", ")
        outF.write("H"+str(Hosts[len(Hosts)-1])+"="+str(Ends[len(Hosts)-1])+"\">\n      <taxa spec=\'beast.evolution.alignment.TaxonSet\' alignment=\'@alignment\'/>\n   </TraitSetPoMo>\n\n\n")

        #outF.write("     <input spec=\'YuleModel\' id=\"yule\">\n        <parameter spec=\'birthDiffRate\' id=\"birthRate\" value=\"1\"/>\n            <tree spec=\'beast.evolution.tree.RandomTree\' id=\'tree\' estimate=\'true\'>\n                <taxa spec=\'Alignment\' idref=\'alignment\'/>\n                <populationModel id=\'ConstantPopulation0\' spec=\'beast.evolution.tree.coalescent.ConstantPopulation\'>\n            		<popSize id=\'randomPopSize\' spec=\'parameter.RealParameter\' value=\'1\'/>\n	            </populationModel>\n            </tree>\n     </input>\n\n\n")

        outF.write("    <treePoMo spec=\'beast.evolution.tree.TreePoMo\' id=\'tree\' estimate=\'true\'>\n        <traits spec=\'beast.evolution.tree.TraitSetPoMo\' idref=\'traitSet\'/>\n    </treePoMo>\n\n\n")

        #outF.write("   <tree estimate=\"true\" id=\"tree\" name=\"stateNode\">\n       <taxonset id=\"TaxonSet.alignment\" spec=\"TaxonSet\">\n           <data idref=\"alignment\" name=\"alignment\"/>\n       </taxonset>\n   </tree>\n\n\n")

        #outF.write("<input spec=\'YuleModel\' id=\"yule\">\n        <birthDiffRate idref=\"birthRate\"/>\n        <tree idref=\'tree\'/>\n    </input>\n    <parameter id=\"birthRate\" value=\"2.0\" lower=\"0.0\" upper=\"100.0\"/>\n\n\n")

        outF.write("<!-- Substitution model (PoMo + HKY), theta (if used) is the frequency of polymorphisms at the root. If root nuc freqs are not estimated, the ones from mutation rates are used. -->\n    <siteModel spec=\"SiteModelPoMo\" id=\"siteModel\">\n     <mutationRate spec=\'RealParameter\' id=\"mutationRate\" value=\"0.05\" lower=\"0.0\"/>\n     <substModel spec=\"PoMoGeneral\" virtualPop=\""+str(virtualN)+"\" estimateRootFreqs=\"false\" useTheta=\""+str(theta)+"\" theta=\"0.01\" id=\"PoMo.substModel\">\n       <fitness spec=\'RealParameter\' id=\"PoMo.fitness\" value=\"1.0 1.0 1.0 1.0\" lower=\"0.8\" upper=\"1.2\"/>\n       <rootNucFreqs spec=\'RealParameter\' id=\"PoMo.rootFreqs\" value=\"0.25 0.25 0.25 0.25\"/>\n       <mutModel spec=\'MutationModel\' id=\"PoMo.mutModel\">\n       		<rateVector spec=\'RealParameter\' id=\"PoMo.mutRates\" value=\"0.01 0.01\" upper=\"0.3\"/>\n       		<nucFreqs spec=\'RealParameter\' id=\"PoMo.nucFreqs\" value=\"0.25 0.25 0.25 0.25\"/>\n       </mutModel>\n     </substModel>\n   </siteModel>\n\n\n")

        outF.write("  <input spec=\'CompoundDistribution\' id=\'parameterPriors\'>\n    </input>\n\n\n")#    <distribution spec=\'beast.math.distributions.Prior\' x=\"@PoMo.mutRates\">\n       <distr spec=\'LogNormalDistributionModel\' M=\"-4.0\" S=\"20.0\"/>\n     </distribution>\n     <distribution spec=\'beast.math.distributions.Prior\' x=\"@mutationRate\">\n       <distr spec=\'LogNormalDistributionModel\' M=\"-4.0\" S=\"20.0\"/>\n     </distribution>\n             <distribution spec=\'beast.math.distributions.Prior\' x=\"@PoMo.bottleneck\">\n       <distr spec=\'LogNormalDistributionModel\' M=\"0.0\" S=\"100.0\"/>\n     </distribution>\n

        #<distribution spec=\'beast.math.distributions.Prior\' x=\"@mutationRate\">\n       <distr spec=\'LogNormalDistributionModel\' M=\"0.0\" S=\"4.0\"/>\n     </distribution>\n\n     <distribution id=\"yule.prior\" idref=\'yule\'/>\n
        
        seqErrVal="0.0"
        seqErrStr=""
        if args.errRate>0.0000001:
            seqErrVal="0.0001"
            seqErrStr="    <operator spec=\'ScaleOperator\' id=\'errScaler\'\n 	      parameter=\"@PoMo.seqError\"\n 	      scaleFactor=\"0.95\" weight=\"5\"/>\n\n"

        outF.write("   <input spec=\'TreeLikelihoodPoMoTransmissionSlow\' id=\"treeLikelihood\" treePoMo=\"@tree\">\n     <seqError spec=\'RealParameter\' id=\"PoMo.seqError\" value=\""+seqErrVal+"\" upper=\"0.01\"/>\n     <bottleneck spec=\'RealParameter\' id=\"PoMo.bottleneck\" value=\"1.0\" upper=\"10000\"/>\n     <data idref=\"alignment\"/>\n     <siteModel idref=\'siteModel\'/>\n   </input>\n\n\n")

        #outF.write("   <input spec=\'TreeLikelihoodPoMo\' id=\"treeLikelihood1\">\n     <seqError spec=\'RealParameter\' id=\"PoMo.seqError\" value=\"0.0\"/>\n     <data idref=\"alignment\"/>\n     <tree idref=\"tree\"/>\n     <siteModel idref=\'siteModel\'/>\n   </input>\n\n\n")

        outF.write("   <run spec=\"MCMC\" id=\"mcmc\" chainLength=\""+str(Nmcmc)+"\" storeEvery=\"50000\">\n     <state>\n       <stateNode idref=\"tree\"/>\n       <stateNode idref=\"PoMo.bottleneck\"/>\n       <stateNode idref=\"mutationRate\"/>\n       <stateNode idref=\"PoMo.fitness\"/>\n       <stateNode idref=\"PoMo.mutRates\"/>\n       <stateNode idref=\"PoMo.seqError\"/>\n       <stateNode idref=\"PoMo.nucFreqs\"/>\n       <stateNode idref=\"PoMo.rootFreqs\"/>\n     </state>\n\n     <distribution spec=\'CompoundDistribution\' id=\'posterior\'>\n       <distribution idref=\"treeLikelihood\"/>\n       <distribution idref=\"parameterPriors\"/>\n     </distribution>\n\n\n")#       <stateNode idref=\'birthRate\'/>\n


        outF.write("    <operator spec=\'ScaleOperator\' id=\'mutScaler\'\n 	      parameter=\"@PoMo.mutRates\"\n 	      scaleFactor=\"0.95\" weight=\"5\" scaleAll=\"true\"/>\n\n"+seqErrStr+"    <operator spec=\'ScaleOperator\' id=\'muRateScaler\'\n 	      parameter=\"@mutationRate\"\n 	      scaleFactor=\"0.95\" weight=\"5\"/>\n\n    <operator spec=\'ScaleOperator\' id=\'bottleneckScaler\'\n 	      parameter=\"@PoMo.bottleneck\"\n 	      scaleFactor=\"0.9\" weight=\"5\"/>\n\n    <operator spec=\'UpDownOperator\' id=\'RelativeScaler\' scaleFactor=\"0.95\" weight=\"5\" down=\"@mutationRate\" up=\"@PoMo.mutRates\"/>\n\n        <operator spec=\'beast.evolution.operators.UniformTransmission\' weight=\"50\" tree=\"@tree\"/>\n        <operator spec=\'WilsonBaldingTransmission\' weight=\"50\" tree=\"@tree\"/>\n       <operator spec=\'WilsonBaldingNewHeight\' weight=\"50\" tree=\"@tree\"/>\n       <operator spec=\'ParentChildExchange\' weight=\"50\" tree=\"@tree\"/>\n\n        <operator spec=\'SubtreeSlideTransmission\' weight=\"50\" tree=\"@tree\"/>\n\n")#

        #	 <operator spec=\"DeltaExchangeOperator\" id=\"freqExchanger\"\n	       parameter=\"@PoMo.nucFreqs\"\n	       delta=\"0.0002\" weight=\"5\"/>\n\n

        #outF.write("    <operator spec=\'ScaleOperator\' id=\'mutScaler\'\n 	      parameter=\"@PoMo.mutRates\"\n 	      scaleFactor=\"0.98\" weight=\"5\"/>\n\n	 <operator spec=\"DeltaExchangeOperator\" id=\"freqExchanger\"\n	       parameter=\"@PoMo.nucFreqs\"\n	       delta=\"0.0002\" weight=\"5\"/>\n\n		<operator id=\'treeScaler\' spec=\'ScaleOperator\' scaleFactor=\"0.75\" weight=\"3\" tree=\"@tree\"/>\n        <operator spec=\'beast.evolution.operators.Uniform\' weight=\"30\" tree=\"@tree\"/>\n        <operator spec=\'SubtreeSlide\' weight=\"15\" gaussian=\"true\" size=\"0.0077\" tree=\"@tree\"/>\n        <operator id=\'narrow\' spec=\'Exchange\' isNarrow=\'true\' weight=\"15\" tree=\"@tree\"/>\n        <operator id=\'wide\' spec=\'Exchange\' isNarrow=\'false\' weight=\"3\" tree=\"@tree\"/>\n        <operator spec=\'WilsonBalding\' weight=\"1\" tree=\"@tree\"/>\n        <operator spec=\'UpDownOperator\' scaleFactor=\"0.75\" weight=\"3\" down=\"@tree\"/>\n\n\n")#     <operator spec=\'ScaleOperator\' id=\'birthScaler\'\n	       parameter=\"@birthRate\"\n	       scaleFactor=\"0.8\" weight=\"0.3\"/>\n     <operator spec=\"ScaleOperator\" id=\"muRateScaler\"\n	       parameter=\"@mutationRate\"\n	       scaleFactor=\"0.8\" weight=\"0.3\"/>\n\n

        outF.write("    <logger logEvery=\""+str(sampleEvery)+"\" fileName=\""+folder+"PoMo_transmission.log\">\n       <model idref=\'posterior\'/>\n       <log idref=\"posterior\"/>\n       <log idref=\"parameterPriors\"/>\n       <log idref=\"treeLikelihood\"/>\n       <log idref=\"mutationRate\"/>\n       <log idref=\"PoMo.bottleneck\"/>\n       <log idref=\"PoMo.mutRates\"/>\n       <log idref=\"PoMo.seqError\"/>\n       <log idref=\"PoMo.nucFreqs\"/>\n     </logger>\n\n       <logger logEvery=\""+str(sampleEvery)+"\" fileName=\""+folder+"PoMo_transmission.trees\" mode=\"tree\">\n            <log idref=\"tree\"/>\n        </logger>\n\n     <logger logEvery=\""+str(sampleEvery)+"\">\n       <model idref=\'posterior\'/>\n       <log idref=\"posterior\"/>\n       <log idref=\"parameterPriors\"/>\n       <log idref=\"treeLikelihood\"/>\n       <log idref=\"mutationRate\"/>\n       <log idref=\"PoMo.bottleneck\"/>\n       <log idref=\"PoMo.mutRates\"/>\n       <log idref=\"PoMo.seqError\"/>\n       <log idref=\"PoMo.nucFreqs\"/>\n       <ESS spec=\'ESS\' name=\'log\' arg=\"@posterior\"/>\n       <ESS spec=\'ESS\' name=\'log\' arg=\"@treeLikelihood\"/>\n     </logger>\n\n   </run>\n </beast>\n")#       <log idref=\"yule.prior\"/>\n        <log idref=\"birthRate\"/>\n       <log spec=\'beast.evolution.tree.TreeHeightLogger\' tree=\'@tree\'/>\n

        outF.close()


        #Run PoMo-transmission
        print("Running PoMo")
        os.system("time java -Xms1024m -Xmx5000m -cp "+BADTRIPpath+":"+BEAST2path+" beast.app.beastapp.BeastMain -seed 1 -overwrite "+folder+"PoMo_transmission.xml > "+folder+"PoMo_transmission_log.txt")
        
        print("Creating transmission networks")
        #create output files for PoMo-transmission
        os.system("python "+BADTRIPscripts+graphtool+" -i "+folder+"PoMo_transmission.trees -o "+folder+"PoMo_transmission -f 10 -s 1000 -l "+str(lastTime))
        
        
        
        
    
    
    #if args.runQuentin:
    if args.runWorby:
        outF=open(folder+"Worby_SNP_data.txt","w")
        outF.write("pos	patient	alleles	iSNV_freq\n")
        consensus=[]
        for hos in range(len(Hosts)): 
            consensus.append("")
        for snp in range(NSNPs):
            totCounts=[0,0,0,0]
            counts=[]
            for hos in range(len(Hosts)):
                strin=SampleSeqs[hos].replace(",","").split(" ")[snp].split("-")
                counts.append([int(strin[0]),int(strin[1]),int(strin[2]),int(strin[3])])
                highest=-1
                nuc=-1
                for nu in range(4):
                    if int(strin[nu])>highest:
                        highest=int(strin[nu])
                        nuc=nu
                consensus[hos]+=DNA[nuc]
                for nu in range(4):
                    totCounts[nu]+=int(strin[nu])
            
            highest=-1
            nuc=-1
            highest2=-1
            nuc2=-1
            for nu in range(4):
                if totCounts[nu]>highest:
                    highest2=highest
                    nuc2=nuc
                    highest=totCounts[nu]
                    nuc=nu
                elif totCounts[nu]>highest2:
                    highest2=totCounts[nu]
                    nuc2=nu
            for hos in range(len(Hosts)):
                if counts[hos][nuc]+counts[hos][nuc2]>0:
                    outF.write(str(snp+1)+"\t"+str(Hosts[hos])+"\t"+DNA[nuc]+","+DNA[nuc2]+"\t"+str(float(counts[hos][nuc2])/(counts[hos][nuc]+counts[hos][nuc2]))+"\n")
                else:
                    print("PROBLEM, HOST HAS NO COVERAGE AT THIS SNP???\n")
                    print(counts)
                    #exit()
                    outF.write(str(snp+1)+"\t"+str(Hosts[hos])+"\t"+DNA[nuc]+","+DNA[nuc2]+"\t"+str(0.0)+"\n")
        outF.close()
        
        outF=open(folder+"Worby_alignment.fasta","w")
        for hos in range(len(Hosts)):
            outF.write(">_"+str(Hosts[hos])+"\n"+consensus[hos]+"\n")
        outF.close()
                       
        outF=open(folder+"Worby_script.r","w")
        inF=open(SVCpath)
        outF.write("library(ape)\n"+"library(igraph)\n"+"library(adegenet)\n")
        outF.write("setwd(\""+folder+"\")\n")
        line=inF.readline()
        while line!="":
            outF.write(line)
            line=inF.readline()
        outF.close()
        inF.close()
                       
        print("Running Worby R method!")
        os.system("Rscript "+folder+"Worby_script.r")
        
        
        
        
        
        
    
    
    
    
    
    
    if args.runSCOTTI:
        #Create input xml file for PoMo-transmission
        consensus=[]
        for hos in range(len(Hosts)): 
            consensus.append("")
        for snp in range(NSNPs):
            totCounts=[0,0,0,0]
            counts=[]
            for hos in range(len(Hosts)):
                strin=SampleSeqs[hos].replace(",","").split(" ")[snp].split("-")
                counts.append([int(strin[0]),int(strin[1]),int(strin[2]),int(strin[3])])
                highest=-1
                nuc=-1
                for nu in range(4):
                    if int(strin[nu])>highest:
                        highest=int(strin[nu])
                        nuc=nu
                consensus[hos]+=DNA[nuc]
                for nu in range(4):
                    totCounts[nu]+=int(strin[nu])
        #Include also non-variable sites
        for i in range(len(SampleSeqs)):
            for k in range((LengGenome-NSNPs)/4):
                for k2 in range(4):
                    counts=[0,0,0,0]
                    for s in samples:
                        if args.errRate==0.0:
                            counts[k2]+=1
                        else:
                            if random.random()>=args.errRate:
                                counts[k2]+=1
                            else:
                                counts[(k2+random.randint(1,3))%4]+=1
                                
                    highest=-1
                    nuc=-1
                    for nu in range(4):
                        if counts[nu]>highest:
                            highest=counts[nu]
                            nuc=nu
                    consensus[i]+=DNA[nuc]

                    
        outF=open(folder+"SCOTTI.xml","w")
        outF.write("<beast version=\'2.0\' namespace=\'beast.evolution.alignment:beast.core:beast.core.parameter:beast.evolution.tree:beast.evolution.tree.coalescent:beast.core.util:beast.evolution.operators:beast.evolution.sitemodel:beast.evolution.substitutionmodel:beast.evolution.likelihood:beast.evolution.tree:beast.math.distributions:multitypetreeVolz.distributions:multitypetreeVolz.operators:multitypetreeVolz.util\'>\n\n"+"  <data id=\"alignment\" dataType=\"nucleotide\">\n\n\n")
        for n in range(len(Hosts)):
            outF.write("    <sequence taxon=\'t"+str(SampleNames[n])+"\' value=\'"+consensus[n]+"\'/>\n")
        outF.write("  </data>\n")
        
        #hosts
        outF.write("   <typeTraitSet spec=\'TraitSetWithLimits\' id=\'typeTraitSet\' traitname=\"type\" value=\"")
        for n in range(len(Hosts)-1):
            outF.write("t"+str(SampleNames[n])+"=H"+str(Hosts[n])+", ")
        outF.write("t"+str(SampleNames[len(Hosts)-1])+"=H"+str(Hosts[len(Hosts)-1])+"\">\n     <taxa spec=\'TaxonSet\' alignment=\'@alignment\'/>\n   </typeTraitSet>\n\n")

        #dates
        outF.write("   <timeTraitSet spec=\'TraitSetWithLimits\' id=\'timeTraitSet\' traitname=\"date-forward\" value=\"")
        for n in range(len(Hosts)-1):
            outF.write("t"+str(SampleNames[n])+"="+str(SamplingDates[n])+", ")
        outF.write("t"+str(SampleNames[len(Hosts)-1])+"="+str(SamplingDates[len(Hosts)-1])+"\">\n     <taxa spec=\'TaxonSet\' alignment=\'@alignment\'/>\n   </timeTraitSet>\n\n")

        #end infectability
        outF.write("   <endInfectionsTraitSet spec=\'InfectionTraitSet\' id=\'endInfectionsTraitSet\' type=\'end\' traitname=\"date-forward\" value=\"")
        for n in range(len(Hosts)-1):
            outF.write("H"+str(Hosts[n])+"="+str(Ends[n])+", ")
        outF.write("H"+str(Hosts[len(Hosts)-1])+"="+str(Ends[len(Hosts)-1])+"\">\n 	  <taxaDates idref=\'timeTraitSet\'/>\n 	  <taxaTypes idref=\'typeTraitSet\'/>\n   </endInfectionsTraitSet>\n\n")

        #start infectability
        outF.write("   <startInfectionsTraitSet spec=\'InfectionTraitSet\' id=\'startInfectionsTraitSet\' type=\'start\' traitname=\"date-forward\" value=\"")
        for n in range(len(Hosts)-1):
            outF.write("H"+str(Hosts[n])+"="+str(Starts[n]-averageLife/4)+", ")
        outF.write("H"+str(Hosts[len(Hosts)-1])+"="+str(Starts[len(Hosts)-1]-averageLife/4)+"\">\n 	  <taxaDates idref=\'timeTraitSet\'/>\n 	  <taxaTypes idref=\'typeTraitSet\'/>\n   </startInfectionsTraitSet>\n\n")
        
        
        #include mutation model
        outF.write("   <siteModel spec=\"SiteModel\" id=\"siteModel\">\n     <mutationRate spec=\'RealParameter\' id=\"mutationRate\" value=\"1.0\"/>\n     <substModel spec=\"")
        outF.write("HKY\">\n       <kappa spec=\'RealParameter\' id=\"hky.kappa\" value=\"1.0\"/>\n")
        outF.write("       <frequencies estimate=\"false\" spec=\'Frequencies\'>\n	 <frequencies spec=\'RealParameter\' id=\"HKY.freq\" value=\"0.25 0.25 0.25 0.25\"/>\n       </frequencies>\n     </substModel>\n   </siteModel>\n\n")
        
        #migration model
        nHos=len(Hosts)
        ma=len(Hosts)
        start=(nHos+ma)/2
        meanL=0.0
        for n in range(len(Hosts)):
            meanL+=Ends[n]-Starts[n]
        meanL=meanL/len(Hosts)
        outF.write("   <migrationModelUniform spec=\'MigrationModelUniform\' id=\'migModel\' minDemes=\'"+str(nHos)+"\'>\n     <rate spec=\'RealParameter\' value=\""+str(100.0/(meanL*nHos))+"\" dimension=\"1\" id=\"rate\"/>\n     <popSize spec=\'RealParameter\' value=\"0.00001\" dimension=\"1\" id=\"popSize\"/>\n     <numDemes spec=\'IntegerParameter\' value=\""+str(nHos)+"\" dimension=\"1\" id=\"numDemes\" lower=\'"+str(nHos)+"\' upper=\'"+str(nHos)+"\'/>\n     <trait idref=\'startInfectionsTraitSet\' type=\'start\'/>\n     <trait idref=\'endInfectionsTraitSet\' type=\'end\'/>\n   </migrationModelUniform>\n\n")
        
        
        #priors
        outF.write("   <input spec=\'CompoundDistribution\' id=\'parameterPriors\'>\n     <distribution spec=\'beast.math.distributions.Prior\' x=\"@mutationRate\">\n       <distr spec=\'LogNormalDistributionModel\' M=\"-3.0\" S=\"6.0\"/>\n     </distribution>\n     <distribution spec=\'beast.math.distributions.Prior\' x=\"@popSize\">\n       <distr spec=\"LogNormalDistributionModel\"  M=\"0.0\" S=\"6.0\"/>\n     </distribution>\n     <distribution spec=\'beast.math.distributions.Prior\' x=\"@rate\">\n       <distr spec=\'LogNormalDistributionModel\' M=\""+str(math.log(1.0/(meanL*nHos)))+"\" S=\"0.2\"/>\n     </distribution>\n")
        outF.write("     <distribution spec=\'beast.math.distributions.Prior\' x=\"@hky.kappa\">\n       <distr spec=\'LogNormalDistributionModel\' M=\"0.0\" S=\"4.0\"/>\n     </distribution>\n   </input>\n\n")
        
        
        #Likelihoods
        outF.write("<input spec=\'TreeLikelihood\' id=\"treeLikelihood\">\n     <data idref=\"alignment\"/>\n     <tree idref=\"tree\"/>\n     <siteModel idref=\'siteModel\'/>\n   </input>\n\n   <input spec=\'StructuredCoalescentTreeDensityNew\' id=\'treePrior\' limitedLifespan=\'false\' penalizeMigration=\'false\'>\n     <multiTypeTreeConcise idref=\"tree\"/>\n     <migrationModelUniform idref=\"migModel\"/>\n   </input>\n\n   <run spec=\"MCMC\" id=\"mcmc\" chainLength=\""+str(Nmcmc*10)+"\" storeEvery=\"10000\">\n\n")

        #migration model
        outF.write("     <init spec=\'StructuredCoalescentMultiTypeTreeConcise\' id=\'tree\' nTypes=\""+str(nHos)+"\">\n         <migrationModelUniform spec=\'MigrationModelUniform\' minDemes=\'"+str(nHos)+"\'>\n             <rate spec=\'RealParameter\' value=\""+str(100.0/(meanL*nHos))+"\" dimension=\"1\"/>\n             <popSize spec=\'RealParameter\' value=\"0.00001\" dimension=\"1\"/>\n             <numDemes spec=\'IntegerParameter\' value=\""+str(nHos+1)+"\" dimension=\"1\"/>\n         </migrationModelUniform>\n         <trait idref=\'typeTraitSet\'/>\n         <trait idref=\'timeTraitSet\'/>\n     </init>\n\n")
        
        #state nodes              
        outF.write("     <state>\n       <stateNode idref=\"tree\"/>\n       <stateNode idref=\"rate\"/>\n       <stateNode idref=\"popSize\"/>\n       <stateNode idref=\"numDemes\"/>\n       <stateNode idref=\"mutationRate\"/>\n")
        outF.write("       <stateNode idref=\"hky.kappa\"/>\n")
        outF.write("       <stateNode idref=\"HKY.freq\"/>\n     </state>\n\n")     

        #compound distribution
        outF.write("     <distribution spec=\'CompoundDistribution\' id=\'posterior\'>\n       <distribution idref=\"treeLikelihood\"/>\n       <distribution idref=\'treePrior\'/>\n       <distribution idref=\"parameterPriors\"/>\n     </distribution>\n\n")

        #operators
        outF.write("     <operator spec=\'ScaleOperator\' id=\'RateScaler\' parameter=\"@rate\" scaleFactor=\"0.8\" weight=\"1\"/>\n     <operator spec=\"ScaleOperator\" id=\"PopSizeScaler\" parameter=\"@popSize\" scaleFactor=\"0.8\" weight=\"1\"/>\n     <operator spec=\"ScaleOperator\" id=\"muRateScaler\" parameter=\"@mutationRate\" scaleFactor=\"0.8\" weight=\"1\"/>\n     <operator spec=\"DeltaExchangeOperator\" id=\"freqExchanger\" parameter=\"@HKY.freq\" delta=\"0.01\" weight=\"0.1\"/>\n     <operator id=\'treeScaler.t\' spec=\'ScaleOperator\' scaleFactor=\"0.5\" weight=\"3\" tree=\"@tree\"/>\n     <operator id=\'treeRootScaler.t\' spec=\'ScaleOperator\' scaleFactor=\"0.5\" weight=\"3\" tree=\"@tree\" rootOnly=\'true\'/>\n     <operator id=\'UniformOperator.t\' spec=\'Uniform\' weight=\"30\" tree=\"@tree\"/>\n     <operator id=\'SubtreeSlide.t\' spec=\'SubtreeSlide\' weight=\"15\" gaussian=\"true\" size=\"1.0\" tree=\"@tree\"/>\n     <operator id=\'narrow.t\' spec=\'Exchange\' isNarrow=\'true\' weight=\"15\" tree=\"@tree\"/>\n     <operator id=\'wide.t\' spec=\'Exchange\' isNarrow=\'false\' weight=\"3\" tree=\"@tree\"/>\n     <operator id=\'WilsonBalding.t\' spec=\'WilsonBalding\' weight=\"3\" tree=\"@tree\"/>\n")#<operator spec=\"ShortRangeUniformOperator\" id=\"NumDemesScaler\" parameter=\"@numDemes\" weight=\"1\"/>\n     
        outF.write("     <operator spec=\'ScaleOperator\' id=\'kappaScaler\' parameter=\"@hky.kappa\" scaleFactor=\"0.8\" weight=\"0.1\"/>\n")
        outF.write("\n")

        #loggers
        outF.write("     <logger logEvery=\""+str(Nmcmc/1000)+"\" fileName=\""+folder+"SCOTTI.log\">\n       <model idref=\'posterior\'/>\n       <log idref=\"posterior\"/>       <log idref=\"treeLikelihood\"/>\n       <log idref=\"migModel\"/>\n       <log idref=\"mutationRate\"/>\n       <log spec=\'TreeHeightLogger\' tree=\'@tree\'/>\n       <log idref=\"HKY.freq\"/>\n")
        outF.write("       <log idref=\"hky.kappa\"/>\n")
        outF.write("     </logger>\n")

        outF.write("     <logger logEvery=\""+str(Nmcmc/500)+"\" fileName=\""+folder+"SCOTTI.trees\" mode=\"tree\">\n       <log idref=\'treePrior\'/>\n     </logger>\n")

        outF.write("     <logger logEvery=\""+str(Nmcmc/100)+"\">\n       <model idref=\'posterior\'/>\n       <log idref=\"posterior\"/>\n       <log idref=\"treeLikelihood\"/>\n       <log spec=\'TreeHeightLogger\' tree=\'@tree\'/>\n       <log idref=\"migModel\"/>\n       <log idref=\"mutationRate\"/>\n       <ESS spec=\'ESS\' name=\'log\' arg=\"@treePrior\"/>\n       <ESS spec=\'ESS\' name=\'log\' arg=\"@posterior\"/>\n     </logger>\n\n   </run>\n </beast>\n\n")

        
        outF.close()


        #Run SCOTTI
        print("Running SCOTTI")
        os.system("time java -Xms1024m -Xmx5000m -cp "+SCOTTIpath+":"+SCOTTIlib+"jblas-1.2.3.jar:"+SCOTTIlib+"guava-15.0.jar:"+BEAST2path+" beast.app.beastapp.BeastMain -seed 1 -overwrite "+folder+"SCOTTI.xml > "+folder+"SCOTTI_log.txt")
        
        print("Creating transmission networks")
        #create output files for PoMo-transmission
        os.system("python "+SCOTTIscripts+graphtool+" -i "+folder+"SCOTTI.trees -o "+folder+"SCOTTI -f 10 -s 1000 ")
        
        
    
    
    
    
        
    if args.runSummary:
        #Hosts=[]
        #Starts=[]
        #Infectors=[]
        #summaries["PoMo"]=[[0.0,0,0,0],[0.0,0]] #posterior support of truths, number of truth most likely, calibration, number of transmissions; sum of square error in infction time, number of infection times.
        file=open(folder+"PoMo_transmission_network.txt")
        line=file.readline()
        line=file.readline()
        line=file.readline()
        line=file.readline()
        times={}
        lineL=line.split(",")
        for iH in range(len(Hosts)):
            lis=lineL[iH].split()
            host=int(lis[-3].replace("H",""))
            time=float(lis[-2])
            sd=float(lis[-1].split(":")[1])
            times[host]=[time,sd]
        while line!="Probabilities of direct transmittor to each sampled host: \n":
            line=file.readline()
        line=file.readline()
        infectors={}
        for iH in range(len(Hosts)):
            line=file.readline()
            if line.split()[2]=="Unsampled":
                infectee=0
            else:
                infectee=int(line.split()[2].replace("H",""))
            line=file.readline()
            linelist=line.split(",")
            infectors[infectee]={}
            for il in range(len(linelist)-1):
                L=linelist[il].split()
                infector=0
                if L[-2]=="Unsampled":
                    infector=0
                else:
                    infector=int(L[-2].replace("H",""))
                infectors[infectee][infector]=float(L[-1])
            line=file.readline()
        file.close()
        for iH in range(len(Hosts)):
            host=Hosts[iH]
            start=Starts[iH]
            st=times[host]
            summaries["PoMo"][1][0]+=(start-st[0])*(start-st[0])
            if (start>st[0]-2*st[1]) and (start<st[0]+2*st[1]):
                summaries["PoMo"][1][1]+=1
            summaries["PoMo"][1][2]+=1
            
            infector=Infectors[iH]
            if infector in infectors[host].keys():
                summaries["PoMo"][0][0]+=infectors[host][infector]
                if infectors[host][infector]>0.05:
                    summaries["PoMo"][0][2]+=1
                highs=[]
                summ=0.0
                while summ<0.95:
                    maxi=0.0
                    highest=0
                    for h in infectors[host].keys():
                        if not (h in highs):
                            if infectors[host][h]>maxi:
                                maxi=infectors[host][h]
                                highest=h
                    highs.append(highest)
                    if highest==infector:
                        summaries["PoMo"][0][4]+=1
                        break
                    else:
                        summ+=maxi
                        
                    
            summaries["PoMo"][0][3]+=1
            highest=[0.0,-1]
            for k2 in infectors[host].keys():
                if infectors[host][k2]>highest[0]:
                    highest[0]=infectors[host][k2]
                    highest[1]=k2
            if highest[1]==infector:
                summaries["PoMo"][0][1]+=1
                
                
        
        
        
        file=open(folder+"SCOTTI_network.txt")
        line=file.readline()
        line=file.readline()
        line=file.readline()
        line=file.readline()
#        times={}
#        lineL=line.split(",")
#        for iH in range(len(Hosts)):
#            lis=lineL[iH].split()
#            host=int(lis[-3].replace("H",""))
#            time=float(lis[-2])
#            sd=float(lis[-1].split(":")[1])
#            times[host]=[time,sd]
        while line!="Probabilities of direct transmittor to each sampled host: \n":
            line=file.readline()
        line=file.readline()
        infectors={}
        for iH in range(len(Hosts)):
            line=file.readline()
            if line.split()[2]=="Unsampled" or line.split()[2]=="doubleOrigin":
                infectee=0
            else:
                infectee=int(line.split()[2].replace("H",""))
            line=file.readline()
            linelist=line.split(",")
            infectors[infectee]={}
            for il in range(len(linelist)-1):
                L=linelist[il].split()
                infector=0
                if L[-2]=="Unsampled" or L[-2]=="doubleOrigin":
                    infector=0
                else:
                    infector=int(L[-2].replace("H",""))
                infectors[infectee][infector]=float(L[-1])
            line=file.readline()
        file.close()
        for iH in range(len(Hosts)):
            host=Hosts[iH]
#            start=Starts[iH]
#            st=times[host]
#            summaries["SCOTTI"][1][0]+=(start-st[0])*(start-st[0])
#            if (start>st[0]-2*st[1]) and (start<st[0]+2*st[1]):
#                summaries["SCOTTI"][1][1]+=1
#            summaries["SCOTTI"][1][2]+=1
            
            infector=Infectors[iH]
            if infector in infectors[host].keys():
                summaries["SCOTTI"][0][0]+=infectors[host][infector]
                if infectors[host][infector]>0.05:
                    summaries["SCOTTI"][0][2]+=1
                highs=[]
                summ=0.0
                while summ<0.95:
                    maxi=0.0
                    highest=0
                    for h in infectors[host].keys():
                        if not (h in highs):
                            if infectors[host][h]>maxi:
                                maxi=infectors[host][h]
                                highest=h
                    highs.append(highest)
                    if highest==infector:
                        summaries["SCOTTI"][0][4]+=1
                        break
                    else:
                        summ+=maxi
                        
                    
            summaries["SCOTTI"][0][3]+=1
            highest=[0.0,-1]
            for k2 in infectors[host].keys():
                if infectors[host][k2]>highest[0]:
                    highest[0]=infectors[host][k2]
                    highest[1]=k2
            if highest[1]==infector:
                summaries["SCOTTI"][0][1]+=1
        
        
                
                
        
        #now summaries for Worby method
        Wfile=open(folder+"Worby_host_names.txt")
        line=Wfile.readline()
        line=Wfile.readline()
        hostNamesW=[]
        while line!="" and line!="\n":
            linelist=line.split()
            hostNamesW.append(linelist[1].replace("\"",""))
            line=Wfile.readline()
        Wfile.close()
                                                  
        sources={}
        for iW in range(len(hostNamesW)):
            sources[int(hostNamesW[iW])]={}
        Wfile=open(folder+"Worby_inference.txt")
        line=Wfile.readline()
        line=Wfile.readline()
        line=Wfile.readline()
        while line!="" and line!="\n":
            linelist=line.split()
            sources[int(hostNamesW[int(linelist[1])-1])][int(hostNamesW[int(linelist[0])-1])]=float(linelist[2])
            line=Wfile.readline()
        Wfile.close()
                                                                
        for iH in range(len(Hosts)):
            host=Hosts[iH]
            infector=Infectors[iH]
            if infector in sources[host].keys():
                summaries["Worby"][0]+=sources[host][infector]
                if sources[host][infector]>0.05:
                    summaries["Worby"][2]+=1
                highs=[]
                summ=0.0
                while summ<0.95:
                    maxi=0.0
                    highest=0
                    for h in sources[host].keys():
                        if not (h in highs):
                            if sources[host][h]>maxi:
                                maxi=sources[host][h]
                                highest=h
                    highs.append(highest)
                    if highest==infector:
                        summaries["Worby"][4]+=1
                        break
                    else:
                        summ+=maxi
            summaries["Worby"][3]+=1
            highest=[0.0,-1]
            for k2 in sources[host].keys():
                if sources[host][k2]>highest[0]:
                    highest[0]=sources[host][k2]
                    highest[1]=k2
            if highest[1]==infector:
                summaries["Worby"][1]+=1                                                        
                                                                
    
    
if args.runSummary:
    file=open(args.outputF+"_results_summary.txt","w")
    print "Mean support for true transmittor: "+str(summaries["PoMo"][0][0]/summaries["PoMo"][0][3])
    file.write("Mean support for true transmittor: "+str(summaries["PoMo"][0][0]/summaries["PoMo"][0][3])+"\n")
    print "Times true transmittor is most probable: "+str(float(summaries["PoMo"][0][1])/summaries["PoMo"][0][3])
    file.write("Times true transmittor is most probable: "+str(float(summaries["PoMo"][0][1])/summaries["PoMo"][0][3])+"\n")
    print "Times true transmittor> 5 percent posterior prob: "+str(float(summaries["PoMo"][0][2])/summaries["PoMo"][0][3])
    file.write("Times true transmittor> 5 percent posterior prob: "+str(float(summaries["PoMo"][0][2])/summaries["PoMo"][0][3])+"\n")
    print "Times true transmittor in 95 percent posterior interval: "+str(float(summaries["PoMo"][0][4])/summaries["PoMo"][0][3])
    file.write("Times true transmittor in 95 percent posterior interval: "+str(float(summaries["PoMo"][0][4])/summaries["PoMo"][0][3])+"\n")
    print "Root mean square error of infection times: "+str((float(summaries["PoMo"][1][0])/summaries["PoMo"][1][2])**(0.5))
    file.write("Root mean square error of infection times: "+str((float(summaries["PoMo"][1][0])/summaries["PoMo"][1][2])**(0.5))+"\n")
    print "Times inferred infection time+-2std contains truth: "+str(float(summaries["PoMo"][1][1])/summaries["PoMo"][1][2])
    file.write("Times inferred infection time+-2std contains truth: "+str(float(summaries["PoMo"][1][1])/summaries["PoMo"][1][2])+"\n")
    file.close()
    
    file=open(args.outputF+"_results_summary_SCOTTI.txt","w")
    print "Mean support for true transmittor: "+str(summaries["SCOTTI"][0][0]/summaries["SCOTTI"][0][3])
    file.write("Mean support for true transmittor: "+str(summaries["SCOTTI"][0][0]/summaries["SCOTTI"][0][3])+"\n")
    print "Times true transmittor is most probable: "+str(float(summaries["SCOTTI"][0][1])/summaries["SCOTTI"][0][3])
    file.write("Times true transmittor is most probable: "+str(float(summaries["SCOTTI"][0][1])/summaries["SCOTTI"][0][3])+"\n")
    print "Times true transmittor> 5 percent posterior prob: "+str(float(summaries["SCOTTI"][0][2])/summaries["SCOTTI"][0][3])
    file.write("Times true transmittor> 5 percent posterior prob: "+str(float(summaries["SCOTTI"][0][2])/summaries["SCOTTI"][0][3])+"\n")
    print "Times true transmittor in 95 percent posterior interval: "+str(float(summaries["SCOTTI"][0][4])/summaries["SCOTTI"][0][3])
    file.write("Times true transmittor in 95 percent posterior interval: "+str(float(summaries["SCOTTI"][0][4])/summaries["SCOTTI"][0][3])+"\n")
    #print "Root mean square error of infection times: "+str((float(summaries["SCOTI"][1][0])/summaries["SCOTI"][1][2])**(0.5))
    #file.write("Root mean square error of infection times: "+str((float(summaries["SCOTI"][1][0])/summaries["SCOTI"][1][2])**(0.5))+"\n")
    #print "Times inferred infection time+-2std contains truth: "+str(float(summaries["SCOTI"][1][1])/summaries["SCOTI"][1][2])
    #file.write("Times inferred infection time+-2std contains truth: "+str(float(summaries["SCOTI"][1][1])/summaries["SCOTI"][1][2])+"\n")
    file.close()
            
    file=open(args.outputF+"_results_summary_Worby.txt","w")
    print "Mean support for true transmittor: "+str(summaries["Worby"][0]/summaries["Worby"][3])
    file.write("Mean support for true transmittor: "+str(summaries["Worby"][0]/summaries["Worby"][3])+"\n")
    print "Times true transmittor is most probable: "+str(float(summaries["Worby"][1])/summaries["Worby"][3])
    file.write("Times true transmittor is most probable: "+str(float(summaries["Worby"][1])/summaries["Worby"][3])+"\n")
    print "Times true transmittor> 5 percent posterior prob: "+str(float(summaries["Worby"][2])/summaries["Worby"][3])
    file.write("Times true transmittor> 5 percent posterior prob: "+str(float(summaries["Worby"][2])/summaries["Worby"][3])+"\n")
    print "Times true transmittor in 95 percent posterior interval: "+str(float(summaries["Worby"][4])/summaries["Worby"][3])
    file.write("Times true transmittor in 95 percent posterior interval: "+str(float(summaries["Worby"][4])/summaries["Worby"][3])+"\n")
    file.close()

    

exit()
