# Supplementary material for: Bayesian reconstruction of transmission within outbreaks using genomic variants
Source: PLoS Comput Biol. 2018 Apr 18;14(4):e1006117. doi: 10.1371/journal.pcbi.1006117 (PMC5927459; doi:10.1371/journal.pcbi.1006117)
Supplement: S1 Data — (ZIP) [file pcbi.1006117.s002.zip › S1data/Worby_method.R]

thr <- 0.05 # Allele frequency threshold

# Processes consensus sequences. Not necessary if you only care about shared vars.
dnaaligndata <- read.FASTA("Worby_alignment.fasta") # consensus seqs
seqIDs <- names(dnaaligndata)
seqIDfa <- unlist(lapply(strsplit(seqIDs, "_", fixed=TRUE), function(x) {return(x[2])}))
"Printing GD"
GD <- dist.dna(dnaaligndata, model="N", as.matrix=TRUE) # genetic distances between consensuses
GD

K <- read.table("Worby_SNP_data.txt", header=TRUE, sep="\t") # shared variant table - check this format!
# each row is a locus & sample ID. Only loci polymorphic in at least one sample shown. All of these loci reported
# for each sample.
"Printing snvIDs"
snvIDs <- as.character(unique(K$patient))
snvIDs
"Printing seqIDs"
seqIDs
variantpositions <- unique(K$pos)

sources <- list()

scorematrix <- matrix(0,length(seqIDs), length(seqIDs)) # no. shared variants b/n hosts i & j
diag(GD) <- Inf
for (i in 1:length(snvIDs)) {
  #print("next for step")
  #print(i)
  # First find the closest samples by consensus sequence. Skip this step
  # if you just want all shared variants. Alternatively, look for identical
  # consensus sequences
  distrow <- GD[i,]
  mindists <- which(distrow==min(distrow)) # hosts where are at minimal consensus seq distance away from i-th host
  candidates <- NULL
  variantholders <- list()
  for (j in 1:length(mindists)) {
    candidates <- c(candidates, seqIDfa[mindists[j]])
  }
  #print("candidates")
  #print(candidates)
  # Now discover SNV positions and those who share them
  if (length(grep(seqIDfa[i],snvIDs))==0) { # not in the SNV database?
    #for (j in 1:length(candidates)) {
    #  candidates[j] <- seqIDfa[grep(candidates[j],seqIDfa)]
    #}
    #print("candidates")
    #print(candidates)
    sources[[i]] <- candidates
    wd <- getwd()
    #print(seqIDfa[i])
    #print("Patient not found in SNV file")
  } else { # found in SNV database
    #print(seqIDfa[i])
    #print("Patient found in SNV file")
    sID <- i #grep(seqIDfa[i],snvIDs)
    B <- K[which(K$patient==snvIDs[sID]),] # all loci for this host
    Bvarpos <- B$pos[which(B$iSNV_freq>thr & B$iSNV_freq<1-thr)] #positions with non-zero variants
    if (length(Bvarpos)>0) { # there exists >=1 minor var
      for (j in 1:length(Bvarpos)) {
        C <- K[which(K$pos==Bvarpos[j]),] # position j across all hosts
        variantholders[[j]] <- as.character(C$patient[which(C$iSNV_freq>thr & C$iSNV_freq<1-thr)])
        variantholders[[j]] <- variantholders[[j]][-which(variantholders[[j]]==snvIDs[sID])] # remove self from list
      }
    } else { # no minor variants
      variantholders <- NULL
    }
    # Which samples share the most variants?
    casttots <- unlist(variantholders)
    castlist <- unique(casttots)
    if (length(castlist)==0) { # no shared variants
      #print("no shared variants")
      #for (j in 1:length(candidates)) {
      #    candidates[j] <- seqIDfa[grep(candidates[j],seqIDfa)]
      #}
      #print("candidates")
      #print(candidates)
      sources[[i]] <- candidates
    } else {
      #print("shared variants")
      score <- numeric(length(castlist))
      for (j in 1:length(castlist)) {
        score[j] <- sum(casttots==castlist[j]) # number of shared variants for each linked host
        scorematrix[i,which(seqIDfa==castlist[j])] <- sum(casttots==castlist[j])
      }
      sources[[i]] <- castlist[which(score==max(score))]
    }
  }
}
warnings()
"scorematrix"
scorematrix
"seqIDfa"
seqIDfa
"seqIDs"
seqIDs

sourcemat <- matrix(0,length(seqIDfa),length(seqIDfa))
scorematnorm <- matrix(0, length(seqIDfa),length(seqIDfa)) # normalized scorematrix
maxsim <- matrix(0, length(seqIDfa),length(seqIDfa)) # only maximum no. shared variants
for (i in 1:length(snvIDs)) { # infector
  if (sum(scorematrix[i,])>0) { # exists at least one host with shared variants
    scorematnorm[i,] <- scorematrix[i,]/sum(scorematrix[i,]) # normalize
    maxsim[i,which(scorematrix[i,]==max(scorematrix[i,]))] <- 1/sum(scorematrix[i,]==max(scorematrix[i,]))
  }
  for (j in 1:length(snvIDs)) {
    if (length(grep(seqIDfa[i],sources[[j]]))>0) { # if i is in j's sources
      sourcemat[i,j] <- 1
    }
  }
}


for (j in 1:length(snvIDs)) {
  sourcemat[,j] <- sourcemat[,j]/sum(sourcemat[,j])
}


cf <- function(x) {
  return(
    (log(x)-min(log(x)))/(max(log(x)-min(log(x))))
  )
}


# This network is based on 'sources' (not just shared variants)
write.table(seqIDfa,"Worby_host_names.txt",sep=", ")
G <- graph.adjacency(sourcemat, mode="directed", weighted=TRUE, diag=FALSE)#, add.colnames='label'
G
write.graph(G, file = "Worby_inference.txt", format = "pajek")


#tk
plot(G, vertex.label=seqIDfa, 
     layout=layout.kamada.kawai,
     edge.width=ifelse(E(G)$weight<0.001,0,E(G)$weight*5), 
     edge.color=rgb(cf(E(G)$weight),1-cf(E(G)$weight),0,cf(E(G)$weight)),
     vertex.label.cex=0.8, vertex.size=16)

scorematflat <- scorematrix
scorematflat[which(scorematflat>0)] <- 1
maxsimflat <- maxsim
maxsimflat[which(maxsim>0)] <- 1
scorekeep <- which(apply(scorematflat,2,sum)>0)
Gscore <- graph.adjacency(t(scorematflat[scorekeep,scorekeep]), diag=FALSE)
Gscoreweight <- graph.adjacency(t(scorematnorm[scorekeep,scorekeep]), weighted=TRUE, diag=FALSE)
scorehalf <- scorematrix
for (i in 2:nrow(scorehalf)) {
  for (j in 1:i) {
    if (scorehalf[i,j]>0) {
      scorehalf[i,j] <- 0.5
    }
  }
}
Gscorematrix <- graph.adjacency(t(scorehalf[scorekeep,scorekeep]), weighted=TRUE, diag=FALSE)
weightvec <- E(Gscorematrix)$weight
weightvec[which(weightvec<=1)] <- ""
Gscoremaxflat <- graph.adjacency(t(maxsimflat[scorekeep,scorekeep]), diag=FALSE)
Gscoremax <- graph.adjacency(t(maxsim[scorekeep,scorekeep]), weighted=TRUE, diag=FALSE)

# Run tkplot for interactive mode to move nodes, then set layout=lay in following plots
#tkP <- tkplot(Gscore)
#lay <- tkplot.getcoords(tkP)

# Following plots are 
# 1) Edges are weighted by no. shared variants
# 2) Hosts with max. no. shared variants are linked.

########

#"Gscoreweight"
#Gscoreweight
#E(Gscoreweight)$weight
#pdf("tree.pdf", thr, width=15, height=8)
#layout(t(c(1,2)))
#collim <- cf(E(Gscoreweight)$weight)
#collim[which(collim<0.2)] <- 0.2
#"Gscoremaxflat"
#Gscoremaxflat
#plot(Gscore, layout=layout.kamada.kawai,
#     edge.width=E(Gscoreweight)$weight*5, edge.arrow.size=0.9, edge.arrow.width=1.3,
#     edge.color=rgb(cf(E(Gscoreweight)$weight),1-cf(E(Gscoreweight)$weight),0,collim),
#     vertex.label.cex=0.8, vertex.size=16, main="Weighted variant", 
#     vertex.label.family="sans", vertex.label.color="black", edge.label=weightvec, 
#     edge.label.family="sans", edge.label.color="black", edge.label.cex=0.8) #, vertex.label=epidataIDs[scorekeep]
#
#"Gscoremax"
#Gscoremax
#collim <- cf(E(Gscoremax)$weight)
#collim[which(collim<0.2)] <- 0.2
#plot(Gscoremaxflat, layout=layout.kamada.kawai, edge.arrow.size=0.9,
#     edge.width=ifelse(E(Gscoremax)$weight<0.001,0,E(Gscoremax)$weight*5), edge.arrow.width=1.3,
#     edge.color=rgb(cf(E(Gscoremax)$weight),1-cf(E(Gscoremax)$weight),0,collim),
#     vertex.label.cex=0.8, vertex.size=16, main="Max. similarity",
#     vertex.label.family="sans", vertex.label.color="black")#, vertex.label=epidataIDs[scorekeep]
#dev.off()

#########
